# Supplementary material for: Rare-Variant Genome-Wide Association and Polygenic Score Assessment of Vitamin D Status in a Middle Eastern Population
Source: Int J Mol Sci. 2025 Sep 28;26(19):9481. doi: 10.3390/ijms26199481 (PMC12524746; doi:10.3390/ijms26199481)
Supplement: Supplementary file 1 [file ijms-26-09481-s001.zip]

Archive with 2 entries (2 files):
- All_Supplementary Tables_Rare_GWAS.xlsx
- Supplementary Figures_Rare_GWAS.pdf
