# Supplementary material for: Rare-Variant Genome-Wide Association and Polygenic Score Assessment of Vitamin D Status in a Middle Eastern Population
Source: Int J Mol Sci. 2025 Sep 28;26(19):9481. doi: 10.3390/ijms26199481 (PMC12524746; doi:10.3390/ijms26199481)
Supplement: Supplementary file 1 [file ijms-26-09481-s001.zip › All_Supplementary Tables_Rare_GWAS.xlsx]

## Sheet: Table S1
Table S1. Rare variants identified in quantitative GWAS for circulating 25-hydroxyvitamin D levels in the discovery cohort
SNP	Mapped Gene	HGVS ID	Consequence	CHR	BP	A1	A2	AC (A2)	AF (A2)	AF (A1)	BETA (SE)	p-value	Description
rs374799245	NFIC	NC_000019.10:g.3349718T>C	intron variant	19	3349718	T	C	11767	0.999745	0.000254885	–3.42 (0.57)	1.67e-09	Nuclear Factor I C; Transcription factor involved in developmental regulation and cell differentiation.
chr19:2416280:G:T	TMPRSS9	-	intron variant	19	2416280	T	G	11768	0.99983	0.000169924	–4.04 (0.69)	6.21e-09	Transmembrane Serine Protease 9; Serine protease involved in proteolytic processing of membrane proteins.
chr8:35180820:G:T	-	-	intergenic variant	8	35180820	T	G	11768	0.99983	0.000169924	–4.04 (0.69)	6.21e-09	-
chr8:37198663:G:A	-	-	intergenic variant	8	37198663	A	G	11768	0.99983	0.000169924	–4.04 (0.69)	6.21e-09	-
chr8:37896687:C:G	RAB11FIP1	-	intron variant	8	37896687	G	C	11768	0.99983	0.000169924	–4.04 (0.69)	6.21e-09	RAB11 Family Interacting Protein 1; Regulates recycling endosome trafficking and membrane recycling.
chr8:40528041:A:G	ZMAT4	-	downstream gene variant	8	40528041	G	A	11768	0.99983	0.000169924	–4.04 (0.69)	6.21e-09	Zinc Finger Matrin-Type 4; Zinc finger protein possibly involved in gene regulation.
chr8:43606776:C:T	-	-	intergenic variant	8	43606776	T	C	11768	0.99983	0.000169924	–4.04 (0.69)	6.21e-09	-
rs758713488	-	NC_000002.12:g.192854994G>C	intergenic variant	2	192854994	T	C	11768	0.99983	0.000169924	–4.04 (0.69)	6.21e-09	-
chr2:202664480:A:G	FAM117B	-	intron variant	2	202664480	G	A	11768	0.99983	0.000169924	–4.04 (0.69)	6.21e-09	Family With Sequence Similarity 117 B; Uncharacterized protein; potential role in cell growth or signaling.
rs1425273437	SPAG16	NC_000002.12:g.213340215G>A	synonymous variant	2	213340215	G	A	11768	0.99983	0.000169924	–4.04 (0.69)	6.21e-09	Sperm Associated Antigen 16; Involved in ciliary and flagellar motility, critical for sperm function.
rs1039275548	-	NC_000003.12:g.5401677A>G	intergenic variant	3	5401677	A	G	11768	0.99983	0.000169924	–3.99 (0.69)	8.91e-09	-
rs575708919	-	NC_000004.12:g.46163245T>C	intergenic variant	4	46163245	T	C	11768	0.99983	0.000169924	–3.95 (0.69)	1.37e-08	-
rs201217684	MICA-AS1	NC_000006.12:g.31389636A>G	intron variant, NCT	6	31389636	A	G	11707.5	0.99469	0.00530974	–0.71 (0.13)	1.45e-08	MHC I Polypeptide-Related Sequence A Antisense RNA 1; Long non-coding RNA, may be involved in immune regulation or MHC-related pathways.
chr19:2228105:C:G	DOT1L	-	intron variant	19	2228105	G	C	11767	0.999745	0.000255232	–3.18 (0.57)	1.98e-08	DOT1 Like Histone Lysine Methyltransferase; Histone methyltransferase that regulates gene expression through chromatin modification.
chr19:2122053:T:C	AP3D1	-	intron variant	19	2122053	C	T	11767	0.999745	0.000254885	–3.18 (0.57)	1.99e-08	Adaptor Related Protein Complex 3 Delta 1; Involved in vesicle trafficking and lysosome-related organelle biogenesis.
chr19:2409486:A:T	TMPRSS9	-	intron variant	19	2409486	T	A	11767	0.999745	0.000254885	–3.18 (0.57)	1.99e-08	Transmembrane Serine Protease 9; Serine protease involved in proteolytic processing of membrane proteins.
rs374879456	ADAMTS17	NC_000015.10:g.100236057G>C	intron variant	15	100236057	G	C	11765	0.999575	0.000424809	–2.46 (0.44)	2.33e-08	ADAM Metallopeptidase With Thrombospondin 1 Motif 17; Extracellular matrix metalloprotease; involved in tissue remodeling and eye development.
rs192198195	CD36	NC_000007.14:g.80519932G>A	intron variant	7	80519932	G	A	11762	0.99932	0.000679694	–1.94 (0.35)	2.48e-08	CD36 Molecule; Receptor for lipid uptake, contributes to lipid metabolism and vitamin D transport.
rs942402091	-	NC_000011.10:g.97446963G>C	upstream gene variant	11	97446963	G	C	11768	0.99983	0.000169924	–3.87 (0.69)	2.6e-08	-
chr11:97901518:G:T	LINC02713	-	intron variant, NCT	11	97901518	T	G	11768	0.99983	0.000170126	–3.87 (0.69)	2.6e-08	Long non-coding RNA, may be involved in gene regulation and chromatin remodeling pathways.
rs754255975	-	NC_000011.10:g.97399359G>T	intron variant, NCT	11	97399359	A	G	11768	0.99983	0.000170126	–3.87 (0.69)	2.61e-08	-
rs548263846	RBM47	NC_000004.12:g.40495599C>T	intron variant	4	40495599	C	T	11768	0.99983	0.000169924	–3.81 (0.69)	3.95e-08	RNA Binding Motif Protein 47; RNA-binding protein involved in post-transcriptional mRNA processing.
rs574922748	AP3D1	NC_000019.10:g.2102523A>T	intron variant	19	2102523	C	T	11765	0.999575	0.000424809	–2.41 (0.44)	4.46e-08	Adaptor Related Protein Complex 3 Delta 1; Involved in vesicle trafficking and lysosome-related organelle biogenesis.
rs573064948	AP3D1	NC_000019.10:g.2105058C>G	intron variant	19	2105058	C	G	11765	0.999575	0.000424809	–2.41 (0.44)	4.46e-08
rs574486632	AP3D1	NC_000019.10:g.2111010C>G	intron variant	19	2111010	A	G	11765	0.999575	0.000424809	–2.41 (0.44)	4.46e-08
rs1272422709	-	NC_000014.9:g.76666044T>A	intron variant, NCT	14	76666044	T	A	11767	0.999745	0.000254885	–3.1 (0.57)	4.68e-08	-
rs529254819	TMEM169	NC_000002.12:g.216090014T>C	intron variant	2	216090014	T	C	11766	0.99966	0.000339847	–2.68 (0.49)	5.26e-08	Transmembrane Serine Protease 9; Serine protease involved in proteolytic processing of membrane proteins.
chr2:216617684:C:G	-	-	downstream gene variant	2	216617684	G	C	11766	0.99966	0.000339847	–2.68 (0.49)	5.26e-08	-
chr2:216312346:T:C	MARCHF4	-	intron variant	2	216312346	C	T	11766	0.99966	0.000339905	–2.68 (0.49)	5.28e-08	Membrane Associated Ring-CH-Type Finger 4; E3 ubiquitin ligase involved in protein degradation and immune signaling.
rs1431445776	LINC02694	NC_000015.10:g.38783488A>C	intron variant, NCT	15	38783488	A	C	11767	0.999745	0.000254885	–3.07 (0.57)	6.11e-08	Long non-coding RNA, may be involved in gene regulation and chromatin remodeling pathways.
rs147585974	RPL38	NC_000017.11:g.74204850A>G	intron variant	17	74204850	A	G	11758	0.99898	0.00101954	1.54 (0.28)	6.16e-08	Ribosomal Protein L38; Component of the 60S ribosomal subunit; essential for protein synthesis.
rs1012656379	SNX18	NC_000005.10:g.54524737T>C	intron variant	5	54524737	T	C	11768	0.99983	0.000169924	–3.74 (0.69)	7.29e-08	Sorting Nexin 18; Involved in intracellular membrane trafficking and endocytosis.
rs892160410	-	NC_000002.12:g.209292178A>G	intron variant, NCT	2	209292178	A	G	11764	0.99949	0.000509771	–2.16 (0.4)	7.89e-08	-
rs914428903	-	NC_000002.12:g.209376921A>G	intron variant, NCT	2	209376921	A	G	11764	0.99949	0.000509771	–2.16 (0.4)	7.89e-08	-
rs986271454	UNC80	NC_000002.12:g.209821426G>A	intron variant	2	209821426	G	A	11764	0.99949	0.000509771	–2.16 (0.4)	7.89e-08	UNC80 Ion Channel Auxiliary Subunit; Regulates activity of sodium leak channels; essential for neuronal excitability.
chr8:40918482:A:G	-	-	intron variant, NCT	8	40918482	G	A	11765.2	0.999589	0.000411015	–2.15 (0.4)	8.18e-08	-
chr15:38893213:G:T	-	-	intron variant, NCT	15	38893213	T	G	11768	0.99983	0.000169924	–3.71 (0.69)	9.51e-08	-
chr15:39186904:A:T	-	-	intron variant, NCT	15	39186904	T	A	11768	0.99983	0.000169924	–3.71 (0.69)	9.51e-08	-
chr15:39418624:A:G	-	-	intron variant, NCT	15	39418624	G	A	11768	0.99983	0.000169924	–3.71 (0.69)	9.51e-08	-
chr15:40213401:A:G	BUB1B	-	synonymous variant	15	40213401	G	A	11768	0.99983	0.000169924	–3.71 (0.69)	9.51e-08	BUB1 Mitotic Checkpoint Serine/Threonine Kinase B; Mitotic checkpoint kinase; ensures proper chromosome segregation during mitosis.
rs866413364	NRP2	NC_000002.12:g.205685059A>C	intron variant	2	205685059	A	C	11767	0.999745	0.000254885	–3.03 (0.57)	9.51e-08	Neuropilin 2; Co-receptor for VEGF; regulates angiogenesis and axonal guidance.
p-value of GWAS analysis using linear mixed models adjusting for age, sex, first principal population components, and relatedness was indicated by p-value ≤ 5.0 × 10−08. Abbreviations: A1, effect allele; A2, reference allele; AC (A2), allele count for reference allele (A2); AF (A2), allele frequency of reference allele (A2); AF (A1), allele frequency of effect allele (A1); BETA, effect size of A1…

## Sheet: Table S2
Table S2. Allele frequencies of significant vitamin D–associated rare variants in the QPHI GWAS
Variants/Populations	QGP-Qatari population	All population of ALFA	All populations of 1000 Genomes	Controls of gnomAD populations
				European	Middle Eastern	All populations
Rare variants identified in quantitative GWAS in discovery cohort
rs374799245	0.000254885	0	-	4e-05	-	2.7e-05
rs758713488	0.000169924	-	-	-	-	-
rs1425273437	0.000169924	0	-	-	-	7e-06
rs1039275548	0.000169924	9e-05	-	-	-	-
rs575708919	0.000169924	0.000688	0.000156	0.00084	-	0.000587
rs201217684	0.00530974	0.24225	0.026158	0.2148	0.279	0.257131
rs374879456	0.000424809	0.00069	0.0002	0.00097	-	0.000587
rs192198195	0.000679694	0.00153	0.0042	0.001842	5e-05	0.003
rs942402091	0.000169924	-	-	-	-	-
rs754255975	0.000170126	6.9e-05	-	0.00022	-	0.000154
rs548263846	0.000169924	0	0.0006	1e-05	-	4.1e-05
rs574922748	0.000424809	0.00014	0.0012	-	-	6.7e-05
rs573064948	0.000424809	0.000139	0.001093	-	-	6.7e-05
rs574486632	0.000424809	0.000139	0.001093	-	-	6.7e-05
rs1272422709	0.000254885	-	-	3e-05	-	1.3e-05
rs529254819	0.000339847	7e-05	0.0002	1e-05	-	4e-05
rs1431445776	0.000254885	7.1e-05	-	1e-05	-	1.3e-05
rs147585974	0.00101954	0.00093	0.0012	-	-	0.002105
rs1012656379	0.000169924	rs1012656379	-	1e-05	-	6.7e-05
rs892160410	0.000509771	0.00027	-	0.00022	-	0.000154
rs914428903	0.000509771	0.000216	-	0.00019	-	0.000114
rs986271454	0.000509771	0.000162	-	0.00014	-	0.000114
rs866413364	0.000254885	-	-	-	0.005	-
Rare variants identified in quantitative GWAS in replication cohort
rs144886184	0.000193224	0.001734	0.002995	-	-	0.003435
rs1258182706	0.00038625	-	-	-	-	-
rs1022984105	0.00038625	-	-	-	-	-
rs574549219	0.00038625	-	0.0002	-	-	-
rs1231446135	0.000193125	-	-	-	-	-
rs576289400	0.000193748	7.1e-05	0.000781	3e-05	0.003	0.000161
rs528871889	0.000321999	-	0.001398	-	-	-
rs889439631	0.000257765	-	-	5e-05	-	2.7e-05
rs1391339232	0.000579374	-	-	-	-	-
rs975603032	0.000257533	-	0.000156	-	-	7e-06
rs533526618	0.0002575	-	0.00016	-	-	-
rs547790538	0.0002575	-	0.000156	-	-	7e-06
rs184301716	0.00482874	0.007041	0.002498	0.00819	0.014	0.005345
rs923658348	0.000450624	7.1e-05	-	-	-	1.3e-05
rs566089596	0.00206	0.000139	0.002596	0.00011	-	0.000543
rs139656058	0.000193125	6.93e-05	0.0007808	7.62e-05	0.0002	7.37e-05
rs191565904	0.000582373	-	0.00156	-	-	-
rs143826317	0.000579374	0.00111	0.001249	1e-05	-	0.001655
rs138291724	0.000579449	0.000347	0.001562	1e-05	-	0.001567
rs184919795	0.000579598	-	0.00141	-	-	-
rs1413014779	0.00038625	-	-	-	-	-
rs573618521	0.00012875	-	0.001874	-	-	0.000174
rs145483580	0.00012875	0.001458	0.002498	0.00157	-	0.001463
rs771378141	0.000321875	0.000953	-	0.0008	-	0.000751
rs1288662882	0.00012875	-	-	-	-	-
rs1332906942	0.00012875	-	-	-	-	-
rs1028775793	0.000128866	-	-	-	-	-
Rare variants identified in binary GWAS in replication cohort
rs2605913	0.0875502	0	0.3443	0	-	0
Abbreviations: QPHI, gnomAD, Genome aggregation database; ALFA, Allele frequency aggregator.

## Sheet: Table S3
Table S3. Rare variants identified in quantitative GWAS for circulating 25-hydroxyvitamin D levels in the replication cohort
SNP	Mapped Gene	HGVS ID	Consequence	CHR	BP	A1	A2	AC (A2)	AF (A2)	AF (A1)	BETA (SE)	p-value	Description
rs144886184	LINC01825	-	intron variant, NCT	2	195535165	C	T	15531	0.999807	0.000193224	–3.39 (0.56)	1.04e-09	Long Intergenic Non-Protein Coding RNA 1825; Long non-coding RNA, may be involved in gene regulation and chromatin remodeling pathways.
chr11:83757554:G:T	DLG2	NC_000011.10:g.85739796C>T	intron variant	11	83757554	T	G	15531	0.999807	0.000193125	–3.30 (0.56)	2.92e-09	Discs Large MAGUK Scaffold Protein 2; Involved in synaptic signaling and cell-cell junctions, related to the PI3K-AKT pathway.
chr20:28747124:T:A	-	-	-	20	28747124	A	T	15531	0.999807	0.000193125	3.26 (0.56)	4.48e-09	-
chr20:28747112:A:G	-	-	-	20	28747112	G	A	15531	0.999807	0.00019315	3.26 (0.56)	4.48e-09	-
chr20:28747108:A:G	-	-	-	20	28747108	G	A	15531	0.999807	0.00019315	3.26 (0.56)	4.48e-09	-
rs1258182706	SVOPL	-	intron variant	7	138601266	AG	A	15528	0.999614	0.00038625	–2.28 (0.39)	6.78e-09	SVOP Like (Synaptic Vesicle Protein Homolog-Like); Modulates synaptic vesicle function and may influence neurotransmitter signaling.
rs1022984105	TRIM24	NC_000011.10:g.69847467G>A	intron variant	7	138563663	C	G	15528	0.999614	0.00038625	–2.28 (0.39)	6.78e-09	Tripartite Motif Containing 24; Acts in transcriptional regulation, potentially impacting cell cycle, differentiation.
rs574549219	TRIM24	NC_000011.10:g.69847467G>A	intron variant	7	138520207	A	G	15528	0.999614	0.00038625	–2.28 (0.39)	6.78e-09	;
rs1231446135	-	-	intergenic variant	11	69847467	A	G	15531	0.999807	0.000193125	–3.19 (0.56)	9.21e-09	-
rs576289400	-	-	intergenic variant	1	29817756	C	T	15531	0.999806	0.000193748	–3.16 (0.56)	1.34e-08	-
rs528871889	ARID1B	NC_00006.12:g.157175483G>T	intron variant	6	157175483	A	G	15529	0.999678	0.000321999	–2.43 (0.43)	1.55e-08	AT-Rich Interaction Domain 1B; Component of the SWI/SNF chromatin remodeling complex, implicated in cancer-related pathways.
rs889439631	SLC16A7	NC_000012.12:g.59659007A>G	intron variant	12	59659007	G	A	15530	0.999742	0.000257765	–2.69 (0.48)	2.19e-08	Solute Carrier Family 16 Member 7 (Monocarboxylate Transporter 2); Involved in monocarboxylate transport, linking metabolic and mitochondrial pathways.
rs2605913	POTEB3	-	synonymous variant	15	21439885	C	T	14171.1	0.912267	0.0877334	–0.16 (0.03)	2.65e-08	POTE Ankyrin Domain Family Member B3; May affect immune response and signaling pathways.
rs1391339232	-	-	-	9	41635045	G	A	15525	0.999421	0.000579374	1.78 (0.32)	2.97e-08	-
rs975603032	DOCK2	NC_000005.10:g.169773910C>G	intron variant	5	169835255	A	G	15530	0.999742	0.000257533	–2.66 (0.48)	3.39e-08	Dedicator of Cytokinesis 2; Acts in the regulation of immune cell migration and signaling pathways.
rs533526618	DOCK2	NC_000005.10:g.169773910C>G	intron variant	5	169773910	T	C	15530	0.999742	0.0002575	–2.66 (0.48)	3.39e-08	;
rs547790538	-	-	-	5	169450793	G	A	15530	0.999742	0.0002575	–2.66 (0.48)	3.39e-08	-
rs184301716	SMAD5	NC_000017.11:g.42767583G>A	intron variant	5	136147604	G	A	15459	0.995171	0.00482874	0.61 (0.11)	4.53e-08	SMAD Family Member 5; TGF-_ signaling pathway, regulates cellular differentiation, proliferation, and apoptosis.
rs923658348	ZBTB7C	-	intron variant	18	48154798	T	C	15527	0.999549	0.000450624	1.99 (0.36)	4.7e-08	Zinc Finger and BTB Domain Containing 7C; Regulates transcriptional repression and plays a role in immune response and cancer.
rs566089596	RAMP2	-	downstream gene variant	17	42767583	A	G	15502	0.99794	0.00206	–0.93 (0.17)	4.94e-08	Receptor Activity-Modifying Protein 2; Involved in the GPCR signaling pathway, affecting blood pressure and smooth muscle function.
rs139656058	NCDN	NC_000005.10:g.118049769G>T	intron variant	1	35562676	A	G	15531	0.999807	0.000193125	–3.01 (0.56)	5.88e-08	Neurochondrin; Modulates neuronal differentiation and synaptic function, may impact neurodevelopmental pathways.
chr9:128758480:G:A	ZER1	NC_000005.10:g.118049769G>C	intron variant	9	128758480	A	G	15531	0.999807	0.000193125	–3.00 (0.56)	6.47e-08	Zyg-11 Related Cell Cycle Regulator; Likely involved in cell cycle regulation and cancer-related pathways.
chr9:128758479:T:C	ZER1	NC_000005.10:g.118168505T>C	intron variant	9	128758479	C	T	15531	0.999807	0.000193125	–3.00 (0.56)	6.47e-08	;
rs191565904	LINC02147	NC_000005.10:g.118168505T>C	intron variant, NCT	5	118049769	T	G	15525	0.999418	0.000582373	–1.74 (0.32)	6.65e-08	Long Intergenic Non-Protein Coding RNA 2147; Long non-coding RNA, possibly involved in gene expression regulation and chromatin remodeling.
rs143826317	LINC02147	NC_000005.10:g.118168505T>C	intron variant, NCT	5	118114758	C	T	15525	0.999421	0.000579374	–1.74 (0.32)	6.67e-08	;
rs138291724	LINC02147	NC_000005.10:g.118168505T>C	intron variant, NCT	5	118037839	C	T	15525	0.999421	0.000579449	–1.74 (0.32)	6.67e-08	;
rs184919795	LINC02147	-	intron variant, NCT	5	118168505	G	T	15525	0.99942	0.000579598	–1.74 (0.32)	6.67e-08	;
chr13:69447118:C:T	-	-	-	13	69447118	T	C	15528	0.999614	0.00038625	–2.12 (0.39)	6.87e-08	-
rs1413014779	-	NC_000004.12:g.165827973C>G	-	13	68580487	C	T	15528	0.999614	0.00038625	–2.12 (0.39)	6.87e-08	-
chr13:66653138:CA:C	PCDH9	-	intron variant	13	66653138	C	CA	15528	0.999614	0.000386299	–2.12 (0.39)	6.88e-08	Protocadherin 9; Involved in cell adhesion and synaptic signaling, relevant to neurodevelopment.
chr13:66145563:C:T	-	-	-	13	66145563	T	C	15527.9	0.99961	0.000389712	–2.12 (0.39)	6.88e-08	-
rs573618521	-	-	-	4	165827973	G	C	15532	0.999871	0.00012875	–3.64 (0.68)	8.83e-08	-
rs145483580	GALNT8	NC_000006.12:g.53925693G>A	intron variant	12	4782640	T	C	15532	0.999871	0.00012875	–3.64 (0.68)	8.83e-08	Polypeptide N-Acetylgalactosaminyltransferase 8; Involved in glycosylation, relevant in cancer and glycoprotein biosynthesis.
rs771378141	LRRC1	-	downstream gene variant	6	53925693	A	G	15529	0.999678	0.000321875	–2.30 (0.43)	9.82e-08	Leucine Rich Repeat Containing 1; Plays a role in cell signaling and possibly involved in immune response pathways.
chr11:87851962:AT:A	-	-	-	11	87851962	A	AT	15532	0.999871	0.00012875	–3.62 (0.68)	9.86e-08	-
rs1288662882	-	-	-	11	87657722	C	T	15532	0.999871	0.00012875	–3.62 (0.68)	9.86e-08	-
chr11:87436588:C:T	-	NC_000012.12:g.4782640C>T	-	11	87436588	T	C	15532	0.999871	0.00012875	–3.62 (0.68)	9.86e-08	-
chr11:87081213:G:T	TMEM135	-	intron variant	11	87081213	T	G	15532	0.999871	0.00012875	–3.62 (0.68)	9.86e-08	Transmembrane Protein 135; Involved in cellular metabolism and may affect energy and lipid homeostasis.
chr11:86755882:C:A	-	-	-	11	86755882	A	C	15532	0.999871	0.00012875	–3.62 (0.68)	9.86e-08	-
chr11:86755693:T:G	ME3	-	intron variant	11	86755693	G	T	15532	0.999871	0.00012875	–3.62 (0.68)	9.86e-08	Malic Enzyme 3, NADP(+)-Dependent, Mitochondrial; Involved in cellular metabolism, particularly in the regulation of NADPH and mitochondrial function.
chr11:86613567:AC:A	SYTL2	NC_000011.10:g.85739796C>T	intron variant	11	86613567	A	AC	15532	0.999871	0.00012875	–3.62 (0.68)	9.86e-08	Synaptotagmin Like 2; Plays a role in vesicular trafficking and signaling related to cell adhesion and migration.
rs1332906942	DLG2	-	intron variant	11	85739796	G	C	15532	0.999871	0.00012875	–3.62 (0.68)	9.86e-08	Discs Large MAGUK Scaffold Protein 2-
chr11:84830253:A:T	-	-	-	11	84830253	T	A	15532	0.999871	0.00012875	–3.62 (0.68)	9.86e-08	-
chr11:87548310:T:C	-	-	-	11	87548310	C	T	15532	0.999871	0.000128766	–3.62 (0.68)	9.87e-08	-
rs1028775793	-	NC_000011.10:g.85739796C>T	-	11	84457901	C	T	15532	0.999871	0.000128866	–3.62 (0.68)	9.88e-08	-
chr11:84777364:G:A	DLG2	-	intron variant	11	84777364	A	G	15532	0.999871	0.000129333	–3.62 (0.68)	9.99e-08	Discs Large MAGUK Scaffold Protein 2; Plays a role in vesicular trafficking and signaling related to cell adhesion and migration.
Please refer to Supplementary Table S1 for detailed parameter definitions.

## Sheet: Table S4
Table S4. Replication of rare SNP associations for vitamin D levels between the discovery and replication cohorts
SNP	Mapped Gene	HGVS ID	Consequence	CHR	BP	A1	A2	Vitamin D associations identified from the replication cohort					Vitamin D associations identified from the discovery cohort
								AF (A2)	AF (A1)	n	BETA (SE)	p–value	AF (A2)	AF (A1)	n	BETA (SE)	p–value
rs1043630703	–	NC_000018.10:g.1173743C>T	intron variant, NCT	18	1173743	T	C	0.999871	0.00012875	7767	2.98 (0.68)	1.19e-05	0.999745	0.000254885	5885	1.40 (0.57)	0.0133576
rs73028223	LINC01511	NC_000005.10:g.1379805T>A	NCT exon variant	5	1379805	A	T	0.994078	0.00592249	7767	–0.42 (0.1)	2.98e-05	0.995242	0.00475786	5885	–0.37 (0.13)	0.00545892
chr20:2093554:C:T	–	–	intergenic variant	20	2093554	T	C	0.999871	0.00012875	7767	2.77 (0.68)	4.61e-05	0.99966	0.000339847	5885	1.85 (0.49)	0.000167164
chr7:6114638:A:T	USP42	–	intron variant	7	6114638	T	A	0.999871	0.000128816	7767	2.77 (0.68)	4.71e-05	0.99983	0.000169924	5885	2.08 (0.69)	0.00275852
rs895843657	KIAA0753	NC_000017.11:g.6620027A>G	intron variant	17	6620027	G	A	0.999871	0.000128766	7767	–2.82 (0.68)	3.27e-05	0.99983	0.000169952	5885	–2.50 (0.69)	0.000325757
rs1233215560	–	NC_000017.11:g.6664058C>G	intron variant, NCT	17	6664058	G	C	0.999871	0.00012875	7767	–2.82 (0.68)	3.27e-05	0.99983	0.000169924	5885	–2.50 (0.69)	0.000325565
rs754390158	ZNF426	NC_000019.10:g.9538093G>A	intron variant	19	9538093	A	G	0.997296	0.00270375	7767	–0.64 (0.15)	1.21e-05	0.998471	0.00152931	5885	–0.56 (0.22)	0.0114608
rs929577292	TEAD1	NC_000011.10:g.12748041A>G	intron variant	11	12748041	G	A	0.999614	0.00038625	7767	–1.6 (0.39)	4.48e-05	0.999745	0.000254885	5885	–1.36 (0.57)	0.0161577
rs35407495	BOD1L1	NC_000004.12:g.13616108C>T	intron variant	4	13616108	T	C	0.962519	0.0374807	7767	0.17 (0.04)	3.28e-05	0.958022	0.0419782	5885	0.11 (0.04)	0.0102993
rs192163368	PDE3B	NC_000011.10:g.14643584T>A	upstream gene variant	11	14643584	A	T	0.984741	0.0152588	7767	0.27 (0.06)	8.32e-06	0.981223	0.0187766	5885	0.19 (0.07)	0.00456839
rs138611959	PDE3B	NC_000011.10:g.14747627A>G	intron variant	11	14747627	G	A	0.983842	0.0161581	7767	0.24 (0.06)	4.19e-05	0.980629	0.0193713	5885	0.18 (0.06)	0.00446571
rs116970203	PDE3B	NC_000011.10:g.14855172G>A	intron variant	11	14855172	A	G	0.972494	0.0275058	7767	0.22 (0.05)	2.03e-06	0.969239	0.0307614	5885	0.19 (0.05)	0.000207569
rs117913124	CYP2R1	NC_000011.10:g.14879385G>A	synonymous variant	11	14879385	A	G	0.974375	0.0256245	7767	0.24 (0.05)	6.72e-07	0.971793	0.0282073	5885	0.19 (0.05)	0.000445415
rs191158833	CALCB	NC_000011.10:g.14930295A>C	intron variant	11	14930295	C	A	0.971675	0.028325	7767	0.19 (0.05)	2.94e-05	0.968309	0.0316907	5885	0.16 (0.05)	0.00194164
chr2:21357316:T:C	–	–	intron variant, NCT	2	21357316	C	T	0.999807	0.000193125	7767	1.77 (0.43)	3.92e-05	0.999745	0.000254885	5885	1.56 (0.57)	0.00587753
chr2:21658200:G:T	–	–	intron variant, NCT	2	21658200	T	G	0.999807	0.000193125	7767	1.77 (0.43)	3.92e-05	0.999745	0.000254885	5885	1.56 (0.57)	0.00587753
chr2:21853236:A:T	–	–	intron variant, NCT	2	21853236	T	A	0.999807	0.00019315	7767	1.77 (0.43)	3.92e-05	0.999745	0.000254885	5885	1.56 (0.57)	0.00587753
chr2:22046669:T:A	LINC01830	–	intron variant, NCT	2	22046669	A	T	0.999807	0.00019315	7767	1.77 (0.43)	3.92e-05	0.999745	0.000254929	5885	1.56 (0.57)	0.00587005
chr2:22637117:AG:A	LINC01830	–	intron variant, NCT	2	22637117	A	AG	0.999807	0.000193125	7767	1.77 (0.43)	3.92e-05	0.999745	0.000254885	5885	1.56 (0.57)	0.00587753
rs73897082	–	NC_000021.9:g.25805324T>A	intergenic variant	21	25805324	A	T	0.984864	0.0151359	7767	0.27 (0.06)	2.34e-05	0.986999	0.0130014	5885	0.24 (0.08)	0.00308355
rs73897084	–	NC_000021.9:g.25805326A>T	intergenic variant	21	25805326	T	A	0.984864	0.0151359	7767	0.27 (0.06)	2.31e-05	0.986999	0.0130014	5885	0.24 (0.08)	0.00308355
rs530981397	CHST9	NC_000018.10:g.27075987C>T	intron variant	18	27075987	T	C	0.999549	0.000450624	7767	–1.48 (0.36)	4.52e-05	0.999745	0.000254885	5885	–1.79 (0.57)	0.00165787
rs545448206	CHST9	NC_000018.10:g.27091522C>T	intron variant	18	27091522	T	C	0.999549	0.000450624	7767	–1.48 (0.36)	4.52e-05	0.999745	0.000254885	5885	–1.79 (0.57)	0.00165787
rs534462459	RNF135	–	intron variant	17	30980153	A	G	0.999547	0.00045284	7767	–1.48 (0.32)	4.35e-06	0.999658	0.000341705	5885	–1.33 (0.49)	0.00672362
chr10:40615958:C:G	–	–	intergenic variant	10	40615958	G	C	0.999803	0.000197239	7767	–2.42 (0.56)	1.35e-05	0.999298	0.000702001	5885	–0.87 (0.28)	0.00223124
rs143291166	VWA8–AS1	NC_000013.11:g.41983309C>T	downstream gene variant	13	41983309	T	C	0.998326	0.00167396	7767	0.73 (0.18)	3.2e-05	0.999065	0.000934579	5885	0.67 (0.27)	0.0147378
rs192390589	–	NC_000013.11:g.42002623C>T	intron variant, NCT	13	42002623	T	C	0.998326	0.00167375	7767	0.73 (0.18)	3.2e-05	0.999065	0.000934579	5885	0.67 (0.27)	0.0147378
chr14:51066766:A:T	TRIM9	–	intron variant	14	51066766	T	A	0.999871	0.00012875	7767	–2.8 (0.68)	3.94e-05	0.99983	0.000169924	5885	–2.04 (0.69)	0.00329293
rs1430574866	SLC1A7	NC_000001.11:g.53097236C>T	intron variant	1	53097236	T	C	0.999742	0.0002575	7767	–2.13 (0.48)	9.15e-06	0.99949	0.000509771	5885	–1.03 (0.40)	0.0104103
rs116203440	–	NC_000005.10:g.54408516G>A	NCT exon variant	5	54408516	A	G	0.978628	0.0213725	7767	0.21 (0.05)	4.09e-05	0.978845	0.0211555	5885	0.21 (0.06)	0.000752979
rs528406906	FAM110B	–	intron variant	8	58031088	C	CAT	0.999421	0.000579374	7767	1.46 (0.32)	5.35e-06	0.99983	0.000169924	5885	1.95 (0.69)	0.0049876
rs112688535	–	NC_000001.11:g.59768948G>A	intron variant, NCT	1	59768948	A	G	0.999871	0.00012875	7767	–2.82 (0.68)	3.27e-05	0.99983	0.000169924	5885	–2.41 (0.69)	0.000524719
rs867598782	MDM1	NC_000012.12:g.68303236A>G	intron variant	12	68303236	G	A	0.999871	0.00012875	7767	–2.82 (0.68)	3.27e-05	0.99966	0.000339847	5885	–1.31 (0.49)	0.00768423
rs189078344	–	NC_000017.11:g.71747091C>T	upstream gene variant	17	71747091	T	C	0.999871	0.00012875	7767	–2.77 (0.68)	4.86e-05	0.99983	0.000169924	5885	–1.67 (0.69)	0.0159133
rs540575649	CALN1	NC_000007.14:g.72043863C>T	intron variant	7	72043863	T	C	0.999742	0.0002575	7767	–2.3 (0.48)	1.67e-06	0.99983	0.000169924	5885	–1.70 (0.69)	0.014179
rs575973335	CALN1	NC_000007.14:g.72318934G>A	intron variant	7	72318934	A	G	0.999742	0.0002575	7767	–2.3 (0.48)	1.67e-06	0.99983	0.000169924	5885	–1.70 (0.69)	0.014179
chr7:72418044:G:A	CALN1	–	intron variant	7	72418044	A	G	0.999807	0.000193125	7767	–2.48 (0.56)	8.22e-06	0.99983	0.000169924	5885	–1.70 (0.69)	0.014179
chr7:72620892:A:AG	TYW1B	–	intron variant	7	72620892	AG	A	0.999807	0.000193125	7767	–2.48 (0.56)	8.22e-06	0.99983	0.000169924	5885	–1.70 (0.69)	0.014179
chr7:72725372:T:C	TYW1B	–	intron variant	7	72725372	C	T	0.999807	0.000193125	7767	–2.48 (0.56)	8.22e-06	0.99983	0.000169924	5885	–1.70 (0.69)	0.014179
rs28422070	ZFHX3	NC_000016.10:g.73267437G>C	intron variant	16	73267437	C	G	0.988606	0.0113944	7767	0.3 (0.07)	3.69e-05	0.98887	0.01113	5885	0.21 (0.09)	0.0126885
chr7:74152794:C:A	–	–	intron variant, NCT	7	74152794	A	C	0.999807	0.000193125	7767	–2.48 (0.56)	8.22e-06	0.99983	0.000169924	5885	–1.70 (0.69)	0.014179
rs1294352243	CASTOR2	NC_000007.14:g.74993153C>T	intron variant	7	74993153	T	C	0.999807	0.000193125	7767	–2.48 (0.56)	8.22e-06	0.99983	0.000169924	5885	–1.70 (0.69)	0.014179
rs948091670	HIP1	NC_000007.14:g.75574859C>T	intron variant	7	75574859	T	C	0.999807	0.000193125	7767	–2.48 (0.56)	8.22e-06	0.99983	0.000169924	5885	–1.70 (0.69)	0.014179
rs145338557	RPL3P9	NC_000008.11:g.79574524T>A	upstream gene variant	8	79574524	A	T	0.999356	0.000643832	7767	1.24 (0.3)	4.98e-05	0.99966	0.000339847	5885	1.29 (0.49)	0.00868602
rs187574067	RPL3P9	NC_000008.11:g.79574543A>G	upstream gene variant	8	79574543	G	A	0.999356	0.000643832	7767	1.24 (0.3)	4.98e-05	0.99966	0.000339847	5885	1.29 (0.49)	0.00868602
rs141472236	–	NC_000008.11:g.79722362C>T	intron variant, NCT	8	79722362	T	C	0.999356	0.000643749	7767	1.24 (0.3)	4.98e-05	0.99966	0.000339847	5885	1.29 (0.49)	0.00868602
chr11:80623457:T:C	–	–	intergenic variant	11	80623457	C	T	0.999614	0.00038625	7767	1.7 (0.39)	1.5e-05	0.999745	0.000254885	5885	1.51 (0.57)	0.00759049
chr8:95937336:T:C	–	–	regulatory region variant	8	95937336	C	T	0.999614	0.00038625	7767	–1.62 (0.39)	3.75e-05	0.999235	0.000764656	5885	–0.90 (0.33)	0.00590547
rs560599307	–	NC_000008.11:g.96124147C>T	downstream gene variant	8	96124147	T	C	0.999614	0.00038625	7767	–1.62 (0.39)	3.75e-05	0.999235	0.000764656	5885	–0.90 (0.33)	0.00590547
chr8:96132295:C:T	–	–	upstream gene variant	8	96132295	T	C	0.999614	0.00038625	7767	–1.62 (0.39)	3.75e-05	0.999235	0.000764656	5885	–0.90 (0.33)	0.00590547
rs142864629	GABBR2	–	intron variant	9	98617830	A	G	0.97425	0.02575	7767	0.2 (0.05)	4.63e-05	0.973747	0.0262532	5885	0.14 (0.06)	0.0112084
rs867400870	KCTD10	NC_000012.12:g.109449363C>G	3 prime UTR variant	12	109449363	G	C	0.999614	0.00038625	7767	–1.78 (0.39)	5.98e-06	0.99949	0.000509771	5885	–1.29 (0.40)	0.00127409
rs866065168	–	NC_000012.12:g.109670264A>G	intergenic variant	12	109670264	G	A	0.999614	0.00038625	7767	–1.78 (0.39)	5.98e-06	0.99949	0.000509771	5885	–1.29 (0.40)	0.00127409
rs1446229342	DRD2	–	intron variant	11	113453104	G	C	0.999871	0.00012875	7767	–2.82 (0.68)	3.27e-05	0.99983	0.000169924	5885	–1.71 (0.69)	0.0139614
chr11:113535978:G:A	–	–	intergenic variant	11	113535978	A	G	0.999871	0.00012875	7767	–2.82 (0.68)	3.27e-05	0.99983	0.000169924	5885	–1.71 (0.69)	0.0139614
chr12:117874318:A:C	KSR2	–	intron variant	12	117874318	C	A	0.999807	0.000193125	7767	–2.26 (0.56)	4.61e-05	0.99966	0.000339847	5885	–1.20 (0.49)	0.0148135
chr12:117895958:C:G	KSR2	–	intron variant	12	117895958	G	C	0.999807	0.000193125	7767	–2.26 (0.56)	4.61e-05	0.99966	0.000339847	5885	–1.20 (0.49)	0.0148135
rs867155054	–	NC_000006.12:g.125938700A>G	intergenic variant	6	125938700	G	A	0.998777	0.00122312	7767	0.92 (0.22)	3.03e-05	0.999065	0.000934579	5885	0.76 (0.30)	0.0104966
chr3:142771525:T:C	TRPC1	–	intron variant	3	142771525	C	T	0.999871	0.00012875	7767	–3.39 (0.68)	6.03e-07	0.99966	0.000339847	5885	–1.41 (0.49)	0.00411579
chr3:143657919:T:C	SLC9A9	–	intron variant	3	143657919	C	T	0.999871	0.00012875	7767	–3.39 (0.68)	6.03e-07	0.99966	0.000339847	5885	–1.41 (0.49)	0.00411579
chr3:145143246:C:T	–	–	intergenic variant	3	145143246	T	C	0.999871	0.000128916	7767	–3.39 (0.68)	6.04e-07	0.99966	0.000339963	5885	–1.41 (0.49)	0.00411499
chr3:145971208:C:T	–	–	intergenic variant	3	145971208	T	C	0.999871	0.000128949	7767	–3.39 (0.68)	6.06e-07	0.99966	0.000339963	5885	–1.41 (0.49)	0.00410465
rs531799165	GM2A	NC_000005.10:g.151253807A>G	intron variant	5	151253807	G	A	0.999356	0.000643749	7767	–1.24 (0.3)	4.7e-05	0.99915	0.000849618	5885	–0.95 (0.31)	0.00222843
rs79495398	SCN1A	NC_000002.12:g.166118842G>A	intron variant	2	166118842	A	G	0.979207	0.0207931	7767	0.24 (0.05)	8.92e-06	0.980544	0.0194562	5885	0.22 (0.07)	0.000629856
rs56924052	SCN1A	NC_000002.12:g.166121386T>A	intron variant	2	166121386	A	T	0.978563	0.0214368	7767	0.22 (0.05)	2.8e-05	0.980034	0.019966	5885	0.22 (0.06)	0.000843304
rs371612797	–	NC_000004.12:g.181352161T>C	intergenic variant	4	181352161	C	T	0.999871	0.00012875	7767	–2.82 (0.68)	3.27e-05	0.999745	0.000254885	5885	–1.82 (0.57)	0.00137085
rs1347030770	–	–	intron variant, NCT	3	195646025	T	G	0.999614	0.000386349	7767	–1.64 (0.39)	3.06e-05	0.999235	0.000764786	5885	–0.85 (0.33)	0.00938702
rs902969074	C2orf72	NC_000002.12:g.231038097C>G	synonymous variant	2	231038097	G	C	0.99987	0.000130005	7767	–2.87 (0.68)	2.48e-05	0.999829	0.000171468	5885	–1.66 (0.49)	0.000733732
Presented data show the same variants associated with vitamin D levels in QPHI Replication and Discovery cohorts at p-value ≤ 5.0 × 10−05. Please refer to Supplementary Table S1 for detailed parameter definitions.

## Sheet: Table S5
Table S5. Rare variants significantly associated with vitamin D levels in a quantitative GWAS meta–analysis of the discovery and replication cohorts
SNP	CHR	Position (BP)	Mapped Gene	HGVS ID	Consequence	A1	A2	GWAS in the Replication cohort (n = 7767)			GWAS in the Discovery cohort (n = 5885)			Meta–analysis (n = 13,652)			Gene Description
								MAF (A1)	Beta (SE)	p–value	MAF (A1)	Beta (SE)	p–value	p–value	BETA	p–het
rs115651661	3	74272255	CNTN3	NC_000003.12:g.74272255T>C	Intron	C	T	0.00399125	0.48 (0.12)	6.96e-05	0.00271878	0.73 (0.17)	2.46e-05	1.48e-08	0.5587	0.2154	Contactin 3; Cell adhesion molecule involved in neural development.
rs536115678	5	158884335	EBF1	NC_000005.10:g.158884335C>A	Intron	A	C	0.0002575	–1.84 (0.48)	0.000130593	0.000339847	–1.67 (0.40)	3.03e-05	1.57e-08	–1.7427	0.791	Early B–cell Factor 1; Transcription factor critical for B–cell development with vitamin D–related immune regulation.
chr21:43954055:C:T	21	43954055	AGPAT3	–	Intron	T	C	0.00038625	1.26 (0.39)	0.00138343	0.000679694	1.57 (0.34)	6.1e-06	3.65e-08	1.4334	0.5485	1–Acylglycerol–3–Phosphate O–Acyltransferase 3; Enzyme in phospholipid biosynthesis pathway.
chr21:43790823:A:G	21	43790823	RRP1	–	Upstream gene	G	A	0.00038625	1.26 (0.39)	0.00138343	0.000679694	1.57 (0.34)	6.1e-06	3.65e-08	1.4334	0.5485	Ribosomal RNA Processing 1; Involved in ribosome biogenesis and rRNA processing.
rs550626115	15	63022380	TPM1–AS	NC_000015.10:g.63022380C>T	Intron	T	C	0.00012875	–2.41 (0.68)	0.000393681	0.000169924	–2.9 (0.69)	2.4e-05	4.07e-08	–2.6674	0.5902	TPM1 Antisense RNA; Antisense lncRNA potentially regulating TPM1 expression.
rs1014490316	20	59592010	PHACTR3	NC_000020.11:g.59592010A>G	Intron	G	A	0.00012875	2.33 (0.68)	0.000628686	0.000169924	2.98 (0.69)	1.73e-05	5.04e-08	2.6482	0.4974	Phosphatase and Actin Regulator 3; Regulates actin cytoskeleton and protein phosphatase 1 activity.
rs987962863	3	142367109	XRN1	NC_000003.12:g.142367109G>A	intron	A	G	0.000579374	–1.15 (0.32)	0.000391636	0.000339847	–2.19 (0.49)	8.23e-06	6.27e-08	–1.4618	0.0748	5'–3' Exoribonuclease 1; Degrades mRNA from the 5' end; key in RNA turnover.
rs987010193	3	142410685	XRN1	NC_000003.12:g.142410685G>A	intron	A	G	0.000579374	–1.15 (0.32)	0.000391636	0.000339847	–2.19 (0.49)	8.23e-06	6.27e-08	–1.4618	0.0748
rs983497215	3	142419678	XRN1	NC_000003.12:g.142419678G>A	intron	A	G	0.000579374	–1.15 (0.32)	0.000391636	0.000339847	–2.19 (0.49)	8.23e-06	6.27e-08	–1.4618	0.0748
rs944334434	3	142368364	XRN1	NC_000003.12:g.142368364G>C	intron	C	G	0.000579374	–1.15 (0.32)	0.000391636	0.000339847	–2.19 (0.49)	8.23e-06	6.27e-08	–1.4618	0.0748
rs905925150	3	142416842	XRN1	NC_000003.12:g.142416842G>A	intron	A	G	0.000579374	–1.15 (0.32)	0.000391636	0.000339847	–2.19 (0.49)	8.23e-06	6.27e-08	–1.4618	0.0748
rs1014406539	3	142423461	XRN1	NC_000003.12:g.142423461C>T	intron	T	C	0.000580495	–1.15 (0.32)	0.000393352	0.00034002	–2.19 (0.49)	8.2e-06	6.28e-08	–1.4617	0.0745
rs899924067	3	142386886	XRN1	NC_000003.12:g.142386886G>A	intron	A	G	0.000581245	–1.15 (0.32)	0.000393312	0.00034002	–2.19 (0.49)	8.21e-06	6.29e-08	–1.4616	0.0746
rs886832509	3	142476658	ATR	NC_000003.12:g.142476658G>A	intron	A	G	0.000515066	–1.19 (0.34)	0.000510228	0.000339847	–2.19 (0.49)	8.23e-06	6.67e-08	–1.5187	0.0941	Ataxia Telangiectasia and Rad3–related; DNA damage sensor involved in genome stability and cell cycle checkpoint.
rs964832176	3	142582284	ATR	NC_000003.12:g.142582284A>T	upstream gene	T	A	0.000514999	–1.19 (0.34)	0.000512619	0.000339847	–2.19 (0.49)	8.23e-06	6.71e-08	–1.5184	0.0939	Plastin 1; Actin–bundling protein important in sensory cell structure.
rs895699634	3	142615759	PLS1	NC_000003.12:g.142615759G>A	intron	A	G	0.000514999	–1.19 (0.34)	0.000512619	0.000339847	–2.19 (0.49)	8.23e-06	6.71e-08	–1.5184	0.0939
rs72556530	3	142503598	ATR	NC_000003.12:g.142503598G>C	intron	C	G	0.000514999	–1.19 (0.34)	0.000512619	0.000339847	–2.19 (0.49)	8.23e-06	6.71e-08	–1.5184	0.0939	Ataxia Telangiectasia and Rad3–related; DNA damage sensor involved in genome stability and cell cycle checkpoint.
rs551658062	3	142560579	ATR	NC_000003.12:g.142560579G>T	intron	T	G	0.000514999	–1.19 (0.34)	0.000512619	0.000339847	–2.19 (0.49)	8.23e-06	6.71e-08	–1.5184	0.0939
rs547278896	3	142576084	ATR	NC_000003.12:g.142576084G>C	intron	A	G	0.000514999	–1.19 (0.34)	0.000512619	0.000339847	–2.19 (0.49)	8.23e-06	6.71e-08	–1.5184	0.0939
rs536563901	3	142496574	ATR	NC_000003.12:g.142496582_142496586del	intron	C	CAACTT	0.000514999	–1.19 (0.34)	0.000512619	0.000339847	–2.19 (0.49)	8.23e-06	6.71e-08	–1.5184	0.0939
rs535084609	3	142544964	ATR	NC_000003.12:g.142544964T>C	intron	C	T	0.000514999	–1.19 (0.34)	0.000512619	0.000339847	–2.19 (0.49)	8.23e-06	6.71e-08	–1.5184	0.0939
rs1057304040	3	142609201	PLS1	NC_000003.12:g.142609201A>C	intron	C	A	0.000514999	–1.19 (0.34)	0.000512619	0.000339847	–2.19 (0.49)	8.23e-06	6.71e-08	–1.5184	0.0939
Presented data are the same variants in QPHI (Vitamin D rare GWAS) with the p–het (p–value for Cochran’s Q heterogeneity statistic) > 0.05 and p–value < 7.0 × 10−08 of the meta–analysis. Please refer to Supplementary Table S1 for detailed parameter definitions.

## Sheet: Table S6
Table S6. Rare variants identified in binary GWAS for vitamin D deficiency in the discovery cohort
SNP	Mapped Gene	HGVS ID	Consequence	CHR	BP	A1	A2	AC (A2)	AF (A2)	AF (A1)	OR (SE)	AF Cases	AF Ctrls	N Cases	N Ctrls	homN (A2) cases	hetN (A2) cases	homN (A2) Ctrls	hetN (A2) Ctrls	Chiseq	Chiseq corr	p–value
rs117442413	FAM99B	NC 000011.10:g.1685867G>T	synonymous variant	11	1685867	T	G	11718	0.995751	0.00424881	1.55 (0.30)	0.998311	0.990914	3848	2036	3835	13	1999	37	26.5665	23.5151	1.23939e-06
rs368227949	LINC01150	NC 000011.10:g.1897320G>A	upstream gene variant	11	1897320	A	G	11726	0.996431	0.003569	1.62 (0.33)	0.998701	0.992141	3848	2036	3838	10	2004	32	24.6815	21.8467	2.95330546579789E–06
rs72767394	MYT1L	NC 000002.12:g.2133029G>A	intron variant	2	2133029	A	G	10791	0.916978	0.0830218	0.36 (0.07)	0.925676	0.90054	3848	2036	3309	506	1659	349	24.6788	21.8442	2.95710160289204E–06
rs143313202	–	NC 000020.11:g.5666007A>G	intron variant	20	5666007	G	A	10791	0.916978	0.0830218	0.36 (0.07)	0.925676	0.90054	3848	2036	3310	504	1659	349	24.5578	21.7371	3.12680214972643E–06
rs113991487	KIDINS220	NC 000002.12:g.8793961A>G	intron variant	2	8793961	G	A	10800	0.917743	0.082257	0.36 (0.07)	0.926585	0.901031	3848	2036	3315	501	1661	347	24.513	21.6975	3.19212800473804E–06
rs565185363	KIDINS220	NC 000002.12:g.8839753G>A	upstream gene variant	2	8839753	A	G	11742	0.997791	0.00220938	2.09 (0.43)	0.99935	0.994843	3848	2036	3843	5	2015	21	24.2467	21.4618	3.6095e-06
rs73195003	BTG3	NC 000021.9:g.17610076A>G	intron variant	21	17610076	G	A	10796	0.917403	0.0825969	0.36 (0.07)	0.926065	0.901031	3848	2036	3312	503	1661	347	24.2233	21.441	3.64878e-06
rs1243709485	–	NC 000002.12:g.20599667A>T	intron variant	2	20599667	T	A	11747	0.998215	0.0017845	2.30 (0.47)	0.99961	0.99558	3848	2036	3845	3	2018	18	23.8147	21.0794	4.40640524201726E–06
rs80111761	HS1BP3	NC 000002.12:g.20615440A>C	intron variant, NCT	2	20615440	C	A	11697	0.993967	0.00603331	1.24 (0.25)	0.996752	0.988703	3848	2036	3823	25	1991	44	23.7188	20.9945	4.60604491307442E–06
rs62125675	HS1BP3	NC 000002.12:g.20616068C>T	intron variant, NCT	2	20616068	T	C	11697	0.993967	0.00603331	1.24 (0.25)	0.996752	0.988703	3848	2036	3823	25	1991	44	23.7188	20.9945	4.60604491307442E–06
rs6708069	HS1BP3	NC 000002.12:g.20616814C>A	intron variant, NCT	2	20616814	A	C	11697	0.993967	0.00603331	1.24 (0.25)	0.996752	0.988703	3848	2036	3823	25	1991	44	23.7188	20.9945	4.60604491307442E–06
rs62122090	HS1BP3	NC 000002.12:g.20628549C>T	intergenic variant	2	20628549	T	C	11598	0.985554	0.014446	0.81 (0.17)	0.989345	0.978389	3848	2036	3767	80	1950	84	23.0017	20.3598	6.41640739312245E–06
rs73916930	HS1BP3	NC 000002.12:g.20628921G>T	intron variant	2	20628921	T	G	11368.7	0.966071	0.0339286	–0.52 (0.11)	0.960481	0.976637	3848	2036	3555	282	1947	83	22.8921	20.2628	6.75011967473183E–06
rs73916931	HS1BP3	NC 000002.12:g.20628926G>A	intron variant, NCT	2	20628926	A	G	11730	0.996771	0.0032291	1.71 (0.36)	0.998441	0.993615	3848	2036	3836	12	2010	26	22.3107	19.7482	8.8347e-06
rs4426492	HS1BP3	NC 000002.12:g.20633127G>A	downstream gene variant	2	20633127	A	G	11328	0.96261	0.0373895	0.50 (0.11)	0.967905	0.952603	3848	2036	3613	223	1852	175	22.0234	19.4938	1.00928e-05
rs182727673	EIF4BP2	NC 000010.11:g.21024553G>A	downstream gene variant	10	21024553	A	G	11328	0.96261	0.0373895	0.50 (0.11)	0.967905	0.952603	3848	2036	3613	223	1852	175	22.0234	19.4938	1.00928e-05
rs1212371586	ZNF708	NC 000019.10:g.21293897T>C	intron variant	19	21293897	C	T	11710.8	0.995141	0.00485851	1.39 (0.30)	0.997126	0.99139	3848	2036	3826	22	2001	35	21.5664	19.0894	1.24739e-05
rs146832794	MIR1915HG	NC 000010.11:g.21501773G>A	intron variant	10	21501773	A	G	11748	0.9983	0.00169952	2.15 (0.46)	0.99961	0.995825	3848	2036	3845	3	2019	17	21.3394	18.8884	1.38592e-05
rs1002302647	MLLT10	NC 000010.11:g.21651095G>A	intron variant	10	21651095	A	G	11748	0.9983	0.00169952	2.15 (0.46)	0.99961	0.995825	3848	2036	3845	3	2019	17	21.3394	18.8884	1.38592e-05
rs756923274	DNAJC1	NC 000010.11:g.21791928A>G	downstream gene variant	10	21791928	G	A	11755	0.998895	0.00110469	2.42 (0.53)	1	0.996807	3848	2036	3848	0	2023	13	21.0373	18.621	1.59455e-05
rs1478239195	–	NC 000011.10:g.22440033G>T	intron variant	11	22440033	T	G	11743	0.997876	0.00212441	1.89 (0.41)	0.99948	0.994843	3848	2036	3844	4	2015	21	20.9915	18.5804	1.62885e-05
rs952825245	SLC25A37	NC 000008.11:g.23537529C>T	downstream gene variant	8	23537529	T	C	11344	0.96397	0.0360299	0.50 (0.11)	0.969075	0.954322	3848	2036	3621	216	1857	172	20.8106	18.4203	1.77162e-05
rs564941593	–	–	intron variant	15	30011744	A	AC	11732	0.996941	0.00305914	1.70 (0.37)	0.998571	0.993861	3848	2036	3837	11	2011	25	20.7909	18.4028	1.78791e-05
rs866645775	–	–	intron variant	16	30675812	G	A	10740	0.912644	0.0873555	0.32 (0.07)	0.921128	0.896611	3848	2036	3268	553	1651	349	20.7561	18.3721	1.81701e-05
rs372227790	EIF3K	NC 000016.10:g.30675812A>G	intron variant	19	38626655	T	C	10740	0.912644	0.0873555	0.32 (0.07)	0.921128	0.896611	3848	2036	3268	553	1651	349	20.7561	18.3721	1.81701e-05
rs867934853	–	NC 000019.10:g.38626655C>T	intron variant, NCT	8	41159441	T	G	11703	0.994477	0.00552345	1.27 (0.28)	0.996362	0.990914	3848	2036	3820	28	2000	35	20.6423	18.2714	1.91565e-05
chr8:41284452:G:C	SFRP1	NC 000008.11:g.41159441G>T	intron variant, NCT	8	41284452	C	G	11703	0.994476	0.00552439	1.27 (0.28)	0.99636	0.990914	3848	2036	3820	28	2000	35	20.6369	18.2665	1.9205e-05
chr18:51030735:G:C	SMAD4	–	intron variant	18	51030735	C	G	11735	0.997195	0.00280469	1.65 (0.36)	0.99909	0.993615	3848	2036	3841	7	2010	26	20.5984	18.2325	1.95514e-05
rs563494485	PRKG1	–	intron variant	10	52221428	C	CT	11743	0.997876	0.00212441	1.93 (0.43)	0.99935	0.995088	3848	2036	3843	5	2016	20	20.5777	18.2142	1.97406e-05
rs115185527	LNX1	NC 000004.12:g.53553865G>A	synonymous variant	4	53553865	A	G	11735	0.997196	0.00280421	1.84 (0.41)	0.998571	0.994597	3848	2036	3837	11	2014	22	20.5644	18.2024	1.9863e-05
rs56227395	ACYP2	NC 000002.12:g.54260359G>A	intron variant	2	54260359	A	G	10739	0.912559	0.0874405	0.32 (0.07)	0.920998	0.896611	3848	2036	3267	554	1651	349	20.4871	18.134	2.05895e-05
rs1268647997	RDH13	–	upstream gene variant	19	55065320	A	G	11723	0.996176	0.00382393	1.41 (0.31)	0.998181	0.992387	3848	2036	3834	14	2006	29	20.3997	18.0566	2.14433e-05
rs140456089	PPP1R12C	NC 000019.10:g.55096117G>A	intron variant, NCT	19	55096117	A	G	11721	0.996006	0.00399388	1.43 (0.32)	0.997921	0.992387	3848	2036	3832	16	2005	31	20.2665	17.9387	2.28134e-05
rs994168365	COX6B2	NC 000019.10:g.55352890C>T	intron variant, NCT	19	55352890	T	C	11731	0.996856	0.00314412	1.57 (0.35)	0.998701	0.993369	3848	2036	3838	10	2009	27	20.1746	17.8574	2.38097e-05
rs1160570895	ZNF628	NC 000019.10:g.55489191C>T	intron variant	19	55489191	T	C	11752	0.99864	0.00135962	2.43 (0.54)	0.99974	0.996562	3848	2036	3846	2	2022	14	20.1076	17.7981	2.45632e-05
rs865903499	MMP2	NC 000016.10:g.55495423A>G	intron variant	16	55495423	G	A	11752	0.99864	0.00135962	2.43 (0.54)	0.99974	0.996562	3848	2036	3846	2	2022	14	20.1076	17.7981	2.45632e-05
rs7251980	NLRP11	NC 000019.10:g.55815645T>C	intron variant, NCT	19	55815645	C	T	11757	0.999065	0.000934738	2.73 (0.61)	1	0.997299	3848	2036	3848	0	2025	11	20.0448	17.7425	2.5291e-05
rs34431583	NLRP11	NC 000019.10:g.55815793A>G	intron variant, NCT	19	55815793	G	A	11704	0.994562	0.00543848	1.28 (0.29)	0.996362	0.991159	3848	2036	3820	28	2000	36	19.9862	17.6906	2.59906e-05
rs74179640	NLRP11	NC 000019.10:g.55815939dup	intron variant, NCT	19	55815938	TG	T	11704	0.994562	0.00543848	1.28 (0.29)	0.996362	0.991159	3848	2036	3820	28	2000	36	19.9862	17.6906	2.59906e-05
rs34524763	NLRP11	NC 000019.10:g.55818883C>A	intron variant, NCT	19	55818883	T	C	11704	0.994562	0.00543848	1.28 (0.29)	0.996362	0.991159	3848	2036	3820	28	2000	36	19.9862	17.6906	2.59906e-05
rs563431181	PXK	NC 000003.12:g.58386670A>G	intron variant, NCT	3	58386670	G	A	11704	0.994562	0.00543848	1.28 (0.29)	0.996362	0.991159	3848	2036	3820	28	2000	36	19.9862	17.6906	2.59906e-05
rs2594252	FHIT	NC 000003.12:g.60424294T>G	intergenic variant	3	60424294	T	G	11586	0.984532	0.0154683	0.75 (0.17)	0.988436	0.977154	3848	2036	3759	89	1943	93	19.9492	17.6579	2.64418e-05
rs2734373	FHIT	NC 000003.12:g.60425871T>C	intron variant	3	60425871	T	C	11759	0.999235	0.000764786	3.31 (0.74)	1	0.99779	3848	2036	3848	0	2027	9	19.934	17.6444	2.66295e-05
rs140164430	SDK2	NC 000017.11:g.73376006C>T	intron variant	17	73376006	T	C	10745	0.913069	0.0869307	0.32 (0.07)	0.921388	0.897348	3848	2036	3269	553	1653	348	19.9089	17.6222	2.6943e-05
rs143176226	SDK2	NC 000017.11:g.73376055A>G	intron variant	17	73376055	G	A	11743	0.997876	0.00212441	1.94 (0.43)	0.99922	0.995334	3848	2036	3842	6	2017	19	19.9055	17.6192	2.69856e-05
rs187104012	CLIP2	NC 000007.14:g.74309086C>T	intron variant	7	74309086	T	C	11740	0.997621	0.00237933	1.83 (0.41)	0.99909	0.994843	3848	2036	3841	7	2015	21	19.8926	17.6077	2.71482e-05
rs149628284	CLIP2	NC 000007.14:g.74330953C>G	downstream gene variant	7	74330953	G	C	11737	0.997366	0.00263426	1.77 (0.40)	0.998831	0.994597	3848	2036	3839	9	2014	22	19.875	17.5922	2.73709e-05
rs140282960	CLIP2	NC 000007.14:g.74359084G>A	intron variant, NCT	7	74359084	A	G	11716	0.995581	0.00441876	1.40 (0.32)	0.997271	0.992387	3848	2036	3827	21	2005	31	19.8073	17.5323	2.8247e-05
rs116072621	–	NC 000002.12:g.78985983A>G	intron variant, NCT	2	78985983	G	A	11716	0.995581	0.00441876	1.40 (0.32)	0.997271	0.992387	3848	2036	3827	21	2005	31	19.8073	17.5323	2.8247e-05
rs568117377	GNAI1	NC 000007.14:g.80159486dup	intron variant	7	80159479	GA	G	11167	0.948929	0.0510707	0.41 (0.09)	0.956861	0.933939	3848	2036	3526	312	1785	233	19.7968	17.523	2.83855e-05
rs192198195	CD36	NC 000007.14:g.80519932A>G	intron variant	7	80519932	G	A	11460	0.973827	0.0261727	0.56 (0.13)	0.97895	0.964145	3848	2036	3690	154	1894	138	19.6859	17.4248	2.98898e-05
rs376697221	–	NC 000007.14:g.86635194T>C	intergenic variant	7	86635194	C	T	11728	0.9966	0.0034002	1.51 (0.34)	0.998571	0.992875	3848	2036	3837	11	2007	29	19.6361	17.3807	3.05909e-05
rs143947667	ATP2B1–AS1	NC 000012.12:g.89934704A>G	intergenic variant	12	89934704	G	A	11283.3	0.958809	0.0411915	0.47 (0.11)	0.963922	0.949145	3848	2036	3571	277	1829	207	19.6301	17.3754	3.06769e-05
rs150425221	ATP2B1–AS1	NC 000012.12:g.89951086T>C	intergenic variant	12	89951086	C	T	11751	0.998555	0.0014446	2.19 (0.49)	0.99974	0.996316	3848	2036	3846	2	2021	15	19.5277	17.2848	3.21756e-05
rs150021601	ATP2B1–AS1	NC 000012.12:g.90017542A>C	intron variant, NCT	12	90017542	C	A	11722	0.996091	0.00390891	1.32 (0.30)	0.998311	0.991896	3848	2036	3835	13	2005	29	19.5133	17.272	3.23923e-05
rs564358043	–	NC 000012.12:g.90321437C>T	intron variant	12	90321437	T	C	11683	0.992777	0.00722298	0.95 (0.22)	0.996232	0.986248	3848	2036	3820	27	1984	48	19.3869	17.1601	3.43571e-05
rs1180778861	–	NC 000002.12:g.92368549C>G	downstream gene variant	2	92368549	G	C	11657.9	0.990643	0.00935692	0.92 (0.21)	0.993491	0.985261	3848	2036	3798	50	1979	54	19.3462	17.1241	3.50153e-05
rs368557741	H3P40	NC 000015.10:g.94171541C>A	intron variant, NCT	15	94171541	A	C	11738	0.997451	0.00254929	1.80 (0.41)	0.998831	0.994843	3848	2036	3839	9	2015	21	19.3412	17.1197	3.50963e-05
rs570839245	LINC02267	NC 000004.12:g.96684439G>T	intron variant	4	96684439	T	G	11747	0.998215	0.0017845	2.02 (0.46)	0.99961	0.99558	3848	2036	3845	3	2018	18	19.3064	17.0889	3.56697e-05
rs10134200	LINC02304	NC 000014.9:g.97187057A>G	intergenic variant	14	97187057	G	A	11727	0.996516	0.00348402	1.40 (0.32)	0.998441	0.992878	3848	2036	3836	12	2008	27	19.2623	17.0499	3.64108e-05
rs544629979	LINC02304	NC 000014.9:g.97187963C>T	intron variant	14	97187963	T	C	11756	0.99898	0.00101971	2.41 (0.55)	1	0.997053	3848	2036	3848	0	2024	12	19.1998	16.9945	3.74878e-05
rs1185902565	ANKRD36B	–	intron variant	2	97591789	T	TC	11735	0.997196	0.00280421	1.69 (0.39)	0.998701	0.994352	3848	2036	3838	10	2013	23	19.1555	16.9554	3.82691e-05
rs750768410	–	NC 000003.12:g.98073080G>C	intron variant	3	98073080	C	G	11699	0.994137	0.00586336	1.09 (0.25)	0.996622	0.98944	3848	2036	3822	26	1996	37	19.0323	16.8463	4.05325e-05
rs1454700296	NT5C2	NC 000010.11:g.103270756A>G	intron variant	10	103270756	G	A	11699	0.994137	0.00586336	1.09 (0.25)	0.996622	0.98944	3848	2036	3822	26	1996	37	19.0323	16.8463	4.05325e-05
rs1315965692	NT5C2	NC 000010.11:g.103270757G>A	intron variant	10	103270757	A	G	11360	0.96533	0.0346703	0.48 (0.11)	0.971284	0.954077	3848	2036	3634	207	1860	165	19.0147	16.8307	4.08662e-05
rs538308028	ZFPM2	NC 000008.11:g.105798248T>C	upstream gene variant	8	105798248	C	T	11682.9	0.992771	0.00722912	0.99 (0.23)	0.995576	0.987468	3848	2036	3814	34	1988	45	19.0035	16.8208	4.10814e-05
rs553591599	ZFPM2–AS1	NC 000008.11:g.105944004C>T	intron variant, NCT	8	105944004	T	C	11701	0.994307	0.00569341	1.21 (0.28)	0.996102	0.990914	3848	2036	3818	30	1999	37	18.9501	16.7735	4.2117e-05
rs146636397	ZFPM2–AS1	NC 000008.11:g.105988209C>T	intron variant	8	105988209	T	C	11759	0.999231	0.000768968	3.07 (0.71)	0.999996	0.997784	3848	2036	3848	0	2027	9	18.8801	16.7115	4.35159e-05
rs189027465	OXR1	NC 000008.11:g.106325789T>C	intron variant	8	106325789	C	T	11733.9	0.997105	0.0028946	1.54 (0.36)	0.998956	0.993608	3848	2036	3840	8	2011	24	18.8723	16.7047	4.3673e-05
rs149829813	NALF1	NC 000013.11:g.107417627G>A	intron variant	13	107417627	A	G	11752	0.99864	0.00135962	2.29 (0.53)	0.99974	0.996562	3848	2036	3846	2	2022	14	18.8579	16.6919	4.39683e-05
rs755836498	ASTN2	–	intron variant, NCT	9	117142998	A	AC	11752	0.99864	0.00135962	2.29 (0.53)	0.99974	0.996562	3848	2036	3846	2	2022	14	18.8579	16.6919	4.39683e-05
rs531329673	CSNK1G3	NC 000005.10:g.123526066C>T	intron variant	5	123526066	T	C	11752	0.99864	0.00135962	2.29 (0.53)	0.99974	0.996562	3848	2036	3846	2	2022	14	18.8579	16.6919	4.39683e-05
rs145180628	–	NC 000005.10:g.123771522C>T	intron variant, NCT	5	123771522	T	C	11752	0.99864	0.00135985	2.29 (0.53)	0.99974	0.996562	3848	2036	3846	2	2022	14	18.8543	16.6887	4.4043e-05
chr1:124044176:T:A	–	–	intron variant, NCT	1	124044176	A	T	11750	0.99847	0.00152957	2.19 (0.50)	0.99961	0.996316	3848	2036	3845	3	2022	13	18.8528	16.6874	4.4072e-05
chr2:127076182:G:A	BIN1	NC 000002.12:g.127076182A>G	intron variant, NCT	2	127076182	A	G	11750	0.99847	0.00152957	2.19 (0.50)	0.99961	0.996316	3848	2036	3845	3	2022	13	18.8528	16.6874	4.4072e-05
rs866497250	ERCC3	NC 000002.12:g.127284859A>T	intron variant, NCT	2	127284859	T	A	11703	0.994477	0.00552345	1.24 (0.28)	0.996232	0.991159	3848	2036	3819	29	2000	36	18.8513	16.6861	4.41039e-05
rs73776179	LAMA2	NC 000006.12:g.129485004A>G	intron variant	6	129485004	G	A	10844	0.921482	0.078518	–0.34 (0.08)	0.912032	0.939342	3848	2036	3209	601	1797	231	18.8491	16.6841	4.41493e-05
rs1412749688	–	NC 000006.12:g.137258673G>A	upstream gene variant	6	137258673	A	G	11734	0.997111	0.00288919	1.54 (0.36)	0.99896	0.993615	3848	2036	3840	8	2011	24	18.839	16.6752	4.4357e-05
rs9654646	–	NC 000006.12:g.140576689T>A	downstream gene variant	6	140576689	A	T	11738	0.997451	0.00254929	1.65 (0.38)	0.99922	0.994106	3848	2036	3842	6	2012	24	18.8292	16.6665	4.4562e-05
rs113978673	–	NC 000006.12:g.140637060C>T	intron variant, NCT	6	140637060	T	C	11682	0.992692	0.00730795	1.02 (0.24)	0.995452	0.987475	3848	2036	3813	35	1985	51	18.8219	16.66	4.47134e-05
rs76672077	–	NC 000006.12:g.140637198A>G	intron variant, NCT	6	140637198	G	A	11572	0.983345	0.0166553	–0.69 (0.16)	0.97986	0.989931	3848	2036	3697	147	1995	41	18.7956	16.6367	4.52656e-05
rs79512227	–	NC 000006.12:g.140639238A>T	intron variant	6	140639238	T	A	11630	0.988273	0.0117267	0.82 (0.19)	0.991034	0.983055	3848	2036	3781	65	1969	65	18.7854	16.6277	4.54819e-05
rs9484419	–	NC 000006.12:g.140640102C>A	synonymous variant	6	140640102	A	C	11732	0.996941	0.00305914	1.54 (0.35)	0.998701	0.993615	3848	2036	3838	10	2010	26	18.7523	16.5985	4.61883e-05
rs9495796	–	NC 000006.12:g.140640945A>G	upstream gene variant	6	140640945	G	A	11732	0.996941	0.00305914	1.54 (0.35)	0.998701	0.993615	3848	2036	3838	10	2010	26	18.7523	16.5985	4.61883e-05
rs111662429	–	NC 000006.12:g.140642041A>G	intron variant, NCT	6	140642041	G	A	11733	0.997026	0.00297417	1.51 (0.35)	0.998701	0.993861	3848	2036	3838	10	2012	23	18.7383	16.586	4.6492e-05
rs149297220	–	–	intron variant	6	140655702	C	CTG	11692	0.993542	0.00645819	1.04 (0.24)	0.996232	0.988458	3848	2036	3819	29	1992	41	18.7118	16.5626	4.70713e-05
rs116047810	–	NC 000006.12:g.140659094G>A	intron variant	6	140659094	A	G	11593	0.985129	0.0148708	–0.73 (0.17)	0.981289	0.992387	3848	2036	3707	138	2005	31	18.7086	16.5597	4.71417e-05
rs201298640	–	–	intergenic variant	6	140704052	C	CA	11736	0.997281	0.00271924	1.66 (0.38)	0.998831	0.994352	3848	2036	3839	9	2013	23	18.6986	16.5509	4.73604e-05
rs1387124778	TIAM2	–	downstream gene variant	6	155076697	CT	C	11711	0.995156	0.00484364	1.26 (0.29)	0.997271	0.991159	3848	2036	3827	21	2000	36	18.6882	16.5417	4.75911e-05
rs1021375757	SLC66A1LP	NC 000003.12:g.157565330T>G	intron variant	3	157565330	G	T	11736	0.997281	0.00271924	1.57 (0.36)	0.99909	0.993861	3848	2036	3841	7	2012	23	18.6836	16.5377	4.76934e-05
rs140599862	–	NC 000001.11:g.167559027T>C	intron variant	1	167559027	C	T	11362	0.9655	0.0345003	0.47 (0.11)	0.971414	0.954322	3848	2036	3635	206	1861	164	18.6729	16.5281	4.79338e-05
rs563881844	CCDC39–AS1	NC 000003.12:g.180699625A>G	intron variant	3	180699625	G	A	11736	0.997281	0.00271924	1.60 (0.37)	0.99909	0.993861	3848	2036	3841	7	2011	25	18.6462	16.5045	4.85336e-05
rs12072536	GPR137B	NC 000001.11:g.236159565C>A	intron variant	1	236159565	A	C	11760	0.99932	0.00067981	3.42 (0.79)	1	0.998035	3848	2036	3848	0	2028	8	18.6436	16.5022	4.85928e-05
Presented data show the same variants associated with vitamin D levels in QGP Replication and Discovery cohorts at p–value ≤ 5.0 × 10−05. Please refer to Supplementary Table S1 for detailed parameter definitions. Abbreviations: OR, odds ration; AF Cases, allele frequency in cases; AF Ctrls, allele frequency in controls; N Cases, number of cases; N Ctrls, number of controls; homN A2 cases, number …

## Sheet: Table S7
Table S7. Rare variants identified in binary GWAS for vitamin D deficiency in the replication cohort
SNP	Mapped Gene	HGVS ID	Consequence	CHR	BP	A1	A2	AC (A2)	AF (A2)	AF (A1)	OR (SE)	AF Cases	AF Ctrls	N Cases	N Ctrls	homN (A2) cases	hetN (A2) cases	homN (A2) Ctrls	hetN (A2) Ctrls	Chiseq	Chiseq corr	p–value
rs2605913	POTEB3	NC_000015.10:g.21439885T>C	synonymous variant	15	21439885	C	T	14225.1	0.91245	0.0875502	0.38 (0.07)	0.922476	0.89531	4918	2877	4205	702	2304	562	30.8386	30.8386	2.80E–08
rs61834488	OR2T2	NC_000001.11:g.248441538G>A	upstream gene variant	1	248441538	A	G	14143.2	0.907195	0.0928052	0.36 (0.07)	0.916501	0.891286	4918	2877	4224	679	2320	546	27.071	27.071	1.96E–07
rs199855125	–	NC_000016.10:g.18670057G>T	intergenic variant	16	18670057	T	G	14280.1	0.915976	0.0840239	0.36 (0.07)	0.924268	0.901802	4918	2877	4223	694	2338	537	25.5443	25.5443	4.32E–07
rs866212820	BCAS1	NC_000020.11:g.53981215C>T	intron variant	20	53981215	T	C	15497	0.994035	0.00596536	1.21 (0.23)	0.996747	0.989399	4918	2877	4886	32	2816	61	25.2833	25.2833	4.95E–07
rs11651533	–	NC_000017.11:g.57202147C>T	intron variant, NCT	17	57202147	T	C	14147	0.907441	0.0925593	0.31 (0.06)	0.917344	0.890511	4918	2877	4145	733	2279	566	24.0026	24.0026	9.62E–07
chr10:31795985:A:C	–	–	intron variant, NCT	10	31795985	C	A	15468	0.992173	0.00782653	1.03 (0.20)	0.994713	0.987832	4918	2877	4866	52	2809	66	23.9568	23.9568	9.85E–07
rs557084736	–	NC_000007.14:g.12680398G>A	intron variant, NCT	7	12680398	A	G	15563	0.998268	0.00173188	2.20 (0.44)	0.99939	0.99635	4918	2877	4912	6	2856	21	23.2083	23.2083	1.45E–06
rs2615887	ATRNL1	NC_000010.11:g.115919923C>T	intron variant	10	115919923	C	T	15422	0.989224	0.0107761	0.87 (0.17)	0.991968	0.984532	4918	2877	4839	79	2789	87	22.428	22.428	2.18E–06
rs867888816	–	NC_000013.11:g.39865745C>T	intron variant, NCT	13	39865745	T	C	15524	0.995767	0.00423348	1.28 (0.25)	0.997967	0.992006	4918	2877	4898	20	2833	42	22.3588	22.3588	2.26E–06
rs867224298	–	NC_000010.11:g.31714510C>A	intron variant, NCT	10	31714510	A	C	15505	0.994548	0.00545221	1.19 (0.24)	0.996747	0.990789	4918	2877	4886	32	2825	51	22.306	22.306	2.32E–06
rs199736053	KCNIP4	–	intron variant	4	21492231	T	TG	15420	0.989096	0.0109044	0.81 (0.16)	0.992578	0.983142	4918	2877	4846	71	2783	91	21.8557	21.8557	2.94E–06
rs908780334	RASSF2	NC_000020.11:g.4791928C>T	intron variant	20	4791928	T	C	15567	0.998525	0.0014753	2.25 (0.46)	0.999593	0.996698	4918	2877	4914	4	2858	19	21.4931	21.4931	3.55E–06
rs2253684	ATRNL1	NC_000010.11:g.115936314G>A	intron variant	10	115936314	G	A	15421	0.98916	0.0108403	0.84 (0.17)	0.991867	0.984532	4918	2877	4839	78	2789	87	21.4753	21.4753	3.58E–06
rs1478752495	–	–	intergenic variant	5	50004736	A	G	15540.1	0.996797	0.00320261	1.53 (0.32)	0.998319	0.994197	4918	2877	4902	16	2844	33	21.2057	21.2057	4.13E–06
rs865900253	–	NC_000010.11:g.32152496A>G	upstream gene variant	10	32152496	G	A	15514	0.995125	0.00487492	1.22 (0.25)	0.997153	0.991658	4918	2877	4890	28	2830	46	21.0638	21.0638	4.44E–06
rs867329447	–	NC_000010.11:g.31785920A>G	intron variant, NCT	10	31785920	G	A	15457	0.991469	0.00853111	0.92 (0.19)	0.9939	0.987313	4918	2877	4858	60	2806	69	20.6959	20.6959	5.38E–06
rs9288361	PARD3B	NC_000002.12:g.205251667C>T	intron variant	2	205251667	T	C	14915.7	0.956745	0.043255	–0.40 (0.09)	0.950453	0.967501	4918	2877	4457	435	2696	175	20.1286	20.1286	7.24E–06
rs6998811	RGS22	NC_000008.11:g.100110886A>T	upstream gene variant	8	100110886	T	A	15250.9	0.97825	0.0217503	–0.56 (0.12)	0.973871	0.985734	4918	2877	4671	237	2797	78	19.9905	19.9905	7.78E–06
rs6981025	RGS22	NC_000008.11:g.100110887T>A	upstream gene variant	8	100110887	A	T	15250.9	0.97825	0.0217503	–0.56 (0.12)	0.973871	0.985734	4918	2877	4671	237	2797	78	19.9905	19.9905	7.78E–06
rs35526757	–	NC_000012.12:g.100694318C>T	intergenic variant	12	100694318	T	C	14914	0.956639	0.0433611	–0.40 (0.08)	0.950081	0.967848	4918	2877	4448	449	2701	167	19.8444	19.8444	8.40E–06
rs2253786	ATRNL1	NC_000010.11:g.115936485A>C	intron variant	10	115936485	A	C	15451	0.991084	0.00891597	0.88 (0.19)	0.993595	0.986792	4918	2877	4855	63	2802	74	19.7786	19.7786	8.69E–06
chr1:180449997:T:C	ACBD6	–	intron variant	1	180449997	C	T	15577	0.999166	0.000833975	2.73 (0.55)	1	0.99774	4918	2877	4918	0	2864	13	19.4662	19.4662	1.02398e-05
rs977734417	ACBD6	–	intron variant	1	180386545	C	A	15577	0.999166	0.000834296	2.73 (0.55)	0.999999	0.99774	4918	2877	4918	0	2864	13	19.4591	19.4591	1.02775e-05
rs140300692	RIC1	NC_000009.12:g.5687273A>G	intron variant	9	5687273	G	A	15307.5	0.981877	0.0181234	0.61 (0.13)	0.985828	0.975123	4918	2877	4779	139	2738	135	19.3412	19.3412	1.09323e-05
rs114615826	RGS22	NC_000008.11:g.100105313C>T	intron variant	8	100105313	T	C	15250	0.978191	0.0218089	–0.55 (0.12)	0.973871	0.985575	4918	2877	4671	237	2796	79	19.2748	19.2748	1.1319e-05
rs76315185	RGS22	NC_000008.11:g.100105434C>T	intron variant	8	100105434	T	C	15250	0.978191	0.0218089	–0.55 (0.12)	0.973871	0.985575	4918	2877	4671	237	2796	79	19.2748	19.2748	1.1319e-05
rs75188878	RGS22	NC_000008.11:g.100105806A>G	intron variant	8	100105806	G	A	15250	0.978191	0.0218089	–0.55 (0.12)	0.973871	0.985575	4918	2877	4671	237	2796	79	19.2748	19.2748	1.1319e-05
rs115965849	RGS22	NC_000008.11:g.100119701G>A	intron variant	8	100119701	A	G	15250	0.978191	0.0218089	–0.55 (0.12)	0.973871	0.985575	4918	2877	4671	237	2796	79	19.2748	19.2748	1.1319e-05
rs7002958	RGS22	NC_000008.11:g.100124056G>A	intron variant	8	100124056	A	G	15250	0.978191	0.0218089	–0.55 (0.12)	0.973871	0.985575	4918	2877	4671	237	2796	79	19.2748	19.2748	1.1319e-05
rs150646433	LINC00887	NC_000003.12:g.194201946G>A	non coding transcript exon variant	3	194201946	A	G	15483	0.993137	0.00686337	0.96 (0.21)	0.995527	0.989051	4918	2877	4874	44	2816	59	19.1319	19.1319	1.21989e-05
rs7831348	RGS22	NC_000008.11:g.100106210G>A	upstream gene variant	8	100106210	A	G	15251	0.978255	0.0217447	–0.55 (0.12)	0.973973	0.985575	4918	2877	4672	236	2796	79	19.1082	19.1082	1.23514e-05
rs146401712	RGS22	NC_000008.11:g.100109707G>A	upstream gene variant	8	100109707	A	G	15241	0.977614	0.0223861	–0.54 (0.12)	0.973363	0.98488	4918	2877	4666	242	2792	83	18.9291	18.9291	1.35665e-05
rs75072510	–	NC_000001.11:g.111030492C>A	regulatory region variant	1	111030492	A	C	14622	0.937909	0.0620911	0.33 (0.07)	0.944286	0.927007	4918	2877	4402	484	2481	372	18.9184	18.9184	1.36429e-05
rs117913124	CYP2R1	NC_000011.10:g.14879385G>A	synonymous variant	11	14879385	A	G	15191.9	0.974468	0.0255325	–0.50 (0.11)	0.970511	0.98123	4918	2877	4636	274	2772	102	18.8515	18.8515	1.41303e-05
rs144342038	RGS22	NC_000008.11:g.100109972G>C	upstream gene variant	8	100109972	C	G	15249	0.978127	0.021873	–0.54 (0.12)	0.973871	0.985401	4918	2877	4671	237	2795	80	18.7989	18.7989	1.45247e-05
rs139674140	ZKSCAN2–DT	NC_000016.10:g.25357066T>G	downstream gene variant	16	25357066	G	T	15496	0.99397	0.00602951	1.06 (0.23)	0.995832	0.990789	4918	2877	4877	41	2825	51	18.7641	18.7641	1.47923e-05
rs114870565	PPM1L	NC_000003.12:g.160959179A>G	intron variant	3	160959179	G	A	15433	0.989929	0.0100706	0.81 (0.18)	0.992172	0.986097	4918	2877	4844	71	2800	74	18.7614	18.7614	1.48134e-05
rs113400487	PPM1L	NC_000003.12:g.160960854G>C	intron variant	3	160960854	C	G	15433	0.989928	0.0100719	0.81 (0.18)	0.99217	0.986097	4918	2877	4844	71	2800	74	18.749	18.749	1.49098e-05
rs931064209	KRTAP19–1	NC_000021.9:g.30480583C>T	upstream gene variant	21	30480583	T	C	15558	0.997947	0.0020526	1.75 (0.37)	0.99939	0.995481	4918	2877	4912	6	2851	26	18.5963	18.5963	1.61532e-05
chr1:124294730:C:T	–	–	intergenic variant	1	124294730	T	C	15522.4	0.995662	0.00433754	1.22 (0.27)	0.99746	0.992589	4918	2877	4894	24	2835	42	18.56	18.56	1.64642e-05
rs78894301	–	NC_000001.11:g.111031722A>G	intergenic variant	1	111031722	G	A	14626	0.938165	0.0618345	0.33 (0.07)	0.94449	0.927355	4918	2877	4403	484	2483	370	18.5575	18.5575	1.64858e-05
rs76131300	–	NC_000001.11:g.111031724G>C	intergenic variant	1	111031724	C	G	14626	0.938165	0.0618345	0.33 (0.07)	0.94449	0.927355	4918	2877	4403	484	2483	370	18.5575	18.5575	1.64858e-05
rs75522019	–	NC_000001.11:g.111029689C>T	intergenic variant	1	111029689	T	C	14575	0.934894	0.0651058	0.32 (0.07)	0.941338	0.923879	4918	2877	4374	511	2464	388	18.5185	18.5185	1.68263e-05
rs1278495214	NBPF11	NC_000001.11:g.148100656T>C	downstream gene variant	1	148100656	C	T	15563	0.998266	0.0017341	1.94 (0.44)	0.999185	0.996696	4918	2877	4910	8	2858	19	18.2567	18.2567	1.93046e-05
chr1:124903593:G:C	–	–	intergenic variant	1	124903593	C	G	15573	0.998908	0.00109238	2.53 (0.52)	0.999797	0.997388	4918	2877	4918	0	2863	14	18.0569	18.0569	2.144e-05
rs573480996	LRP11	NC_000006.12:g.149864070G>A	5 prime UTR variant	6	149864070	A	G	15540.7	0.996837	0.00316292	1.43 (0.32)	0.998254	0.994414	4918	2877	4902	15	2845	32	18.056	18.056	2.14498e-05
rs77067566	–	NC_000001.11:g.111021161T>A	intergenic variant	1	111021161	A	T	14579	0.935151	0.0648493	0.31 (0.07)	0.941338	0.924574	4918	2877	4375	509	2468	384	18.0058	18.0058	2.20233e-05
rs11231308	SLC22A8	NC_000011.10:g.63020797C>T	upstream gene variant	11	63020797	T	C	15301	0.981462	0.0185375	–0.58 (0.13)	0.977633	0.988008	4918	2877	4704	208	2808	69	18.0013	18.0013	2.2076e-05
rs547929518	–	NC_000010.11:g.58476662G>A	intron variant, NCT	10	58476662	A	G	15573	0.99891	0.00109044	2.39 (0.52)	0.999797	0.997393	4918	2877	4916	2	2862	15	17.9416	17.9416	2.27792e-05
chr1:180288134:A:G	ACBD6	–	downstream gene variant	1	180288134	G	A	15578	0.99923	0.000769724	2.73 (0.57)	1	0.997914	4918	2877	4918	0	2865	12	17.9137	17.9137	2.31148e-05
chr1:180393893:G:A	ACBD6	–	intron variant	1	180393893	A	G	15578	0.99923	0.000769724	2.73 (0.57)	1	0.997914	4918	2877	4918	0	2865	12	17.9137	17.9137	2.31148e-05
rs148675290	NAGLU	–	downstream gene variant	17	42544573	T	TTTTG	15482	0.993072	0.00692752	0.93 (0.21)	0.995628	0.988704	4918	2877	4875	43	2813	63	17.8992	17.8992	2.32922e-05
rs930248066	–	NC_000005.10:g.179651217C>T	intron variant, NCT	5	179651217	T	C	15579	0.999294	0.000705581	2.89 (0.62)	1	0.998088	4918	2877	4918	0	2866	11	17.7404	17.7404	2.53192e-05
rs72940370	PARD3B	NC_000002.12:g.205285332C>T	intron variant	2	205285332	T	C	14565	0.934253	0.0657473	–0.31 (0.07)	0.927105	0.946472	4918	2877	4241	637	2580	286	17.7128	17.7128	2.56895e-05
rs16831667	PPM1L	NC_000003.12:g.160963856A>G	intron variant	3	160963856	G	A	15419	0.989031	0.0109686	0.75 (0.17)	0.991358	0.985054	4918	2877	4836	79	2794	80	17.7106	17.7106	2.57185e-05
rs143701630	PPM1L	–	intron variant	3	160964393	G	GA	15419	0.989031	0.0109686	0.75 (0.17)	0.991358	0.985054	4918	2877	4836	79	2794	80	17.7106	17.7106	2.57185e-05
rs1449528179	ZNF721	–	intron variant	4	493190	A	AT	15580	0.999358	0.000641519	3.12 (0.69)	1	0.998262	4918	2877	4918	0	2867	10	17.645	17.645	2.66219e-05
rs527320486	–	NC_000004.12:g.133684564dup	intergenic variant	4	133684558	CA	C	15518	0.995382	0.00461835	1.10 (0.25)	0.997458	0.991832	4918	2877	4893	25	2832	43	17.5511	17.5511	2.79687e-05
rs34940639	PSD3	NC_000008.11:g.18532178A>G	3 prime UTR variant	8	18532178	G	A	15446	0.990763	0.00923669	0.78 (0.18)	0.993798	0.985575	4918	2877	4858	59	2797	77	17.5398	17.5398	2.81352e-05
chr4:183717008:G:A	TRAPPC11	–	downstream gene variant	4	183717008	A	G	15570	0.998717	0.00128287	2.15 (0.49)	0.999593	0.997219	4918	2877	4914	4	2861	16	17.5263	17.5263	2.83358e-05
rs34105224	PSD3	NC_000008.11:g.18535200A>G	3 prime UTR variant	8	18535200	G	A	15448	0.990892	0.0091084	0.78 (0.18)	0.9939	0.985749	4918	2877	4859	58	2798	76	17.5054	17.5054	2.86486e-05
rs56949003	–	NC_000001.11:g.200702535G>A	intergenic variant	1	200702535	A	G	14535.9	0.932384	0.0676161	0.31 (0.07)	0.938986	0.921098	4918	2877	4345	546	2451	398	17.4758	17.4758	2.9099e-05
rs138519072	XYLT1	NC_000016.10:g.17475383G>A	upstream gene variant	16	17475383	A	G	15580	0.999359	0.000641437	3.04 (0.67)	1	0.998262	4918	2877	4918	0	2867	10	17.4342	17.4342	2.97425e-05
rs956447961	TUBB8B	NC_000018.10:g.61255dup	intron variant, NCT	18	61255	TA	T	15574.8	0.999027	0.000973015	2.57 (0.60)	0.999683	0.997906	4918	2877	4915	3	2865	12	17.413	17.413	3.00757e-05
rs77658117	–	NC_000007.14:g.35592202G>C	intron variant, NCT	7	35592202	C	G	15235	0.977229	0.022771	–0.52 (0.12)	0.972448	0.985401	4918	2877	4657	251	2793	84	17.3969	17.3969	3.03315e-05
rs114335689	RGS22	NC_000008.11:g.100127808G>C	intron variant	8	100127808	C	G	15286	0.9805	0.0194997	–0.56 (0.13)	0.976718	0.986966	4918	2877	4695	217	2803	73	17.387	17.387	3.049e-05
rs75677877	–	NC_000001.11:g.111024868A>G	intergenic variant	1	111024868	G	A	14571	0.934638	0.0653624	0.31 (0.07)	0.940728	0.924227	4918	2877	4369	515	2466	386	17.3563	17.3563	3.09861e-05
rs1255891281	GTF2IP4	NC_000007.14:g.73167698G>A	intron variant, NCT	7	73167698	A	G	15062.6	0.966172	0.0338281	0.45 (0.10)	0.970953	0.957999	4918	2877	4668	249	2655	221	17.3319	17.3319	3.13871e-05
rs1372486176	LINC01791	NC_000019.10:g.31199428G>A	intron variant, NCT	19	31199428	A	G	15568	0.998589	0.00141116	2.03 (0.46)	0.999492	0.997046	4918	2877	4913	5	2860	17	17.2517	17.2517	3.27405e-05
rs113950679	–	NC_000017.11:g.5651713C>T	intergenic variant	17	5651713	T	C	15581	0.999423	0.000577293	3.27 (0.73)	1	0.998436	4918	2877	4918	0	2868	9	17.2401	17.2401	3.29417e-05
rs112286641	–	NC_000017.11:g.5662210C>T	intergenic variant	17	5662210	T	C	15581	0.999423	0.000577293	3.27 (0.73)	1	0.998436	4918	2877	4918	0	2868	9	17.2401	17.2401	3.29417e-05
rs867425787	ITGB1	NC_000010.11:g.32916481C>T	intron variant	10	32916481	T	C	15486	0.993329	0.00667094	0.95 (0.22)	0.995323	0.98992	4918	2877	4872	46	2820	56	17.1795	17.1795	3.40078e-05
rs184301716	SMAD5	NC_000005.10:g.136147604A>G	intron variant	5	136147604	G	A	15515	0.995189	0.00481139	–1.12 (0.26)	0.993187	0.99861	4918	2877	4851	67	2869	8	17.1586	17.1586	3.43856e-05
rs1032158865	PAG1	NC_000008.11:g.80980007C>T	intron variant	8	80980007	T	C	15562	0.998204	0.00179602	1.79 (0.40)	0.99939	0.996177	4918	2877	4912	6	2855	22	17.1498	17.1498	3.45451e-05
rs148791827	SPMAP2L	NC_000004.12:g.56593667G>A	intron variant	4	56593667	A	G	15584	0.999615	0.000384862	4.21 (1.05)	1	0.998957	4918	2877	4918	0	2871	6	17.1193	17.1193	3.51046e-05
rs116297101	RGS22	NC_000008.11:g.100127215G>A	intron variant	8	100127215	A	G	15285	0.980436	0.0195638	–0.55 (0.13)	0.976718	0.986792	4918	2877	4695	217	2802	74	17.0993	17.0993	3.5475e-05
rs371795947	–	NC_000003.12:g.69600340G>A	intergenic variant	3	69600340	A	G	15531	0.996215	0.00378545	1.25 (0.28)	0.997864	0.993395	4918	2877	4897	21	2839	38	17.0712	17.0712	3.60044e-05
rs868384447	–	NC_000008.11:g.76090434A>G	intergenic variant	8	76090434	G	A	15147	0.971584	0.0284157	0.45 (0.10)	0.975905	0.964199	4918	2877	4693	213	2679	190	17.0589	17.0589	3.62387e-05
rs76987873	PPM1L	NC_000003.12:g.160967859A>G	intron variant	3	160967859	G	A	15420	0.989096	0.0109044	0.74 (0.17)	0.991358	0.985228	4918	2877	4836	79	2795	79	17.0348	17.0348	3.67013e-05
chr2:60073267:T:C	–	–	intron variant, NCT	2	60073267	C	T	15570	0.998717	0.00128287	2.14 (0.49)	0.999593	0.997219	4918	2877	4914	4	2861	16	16.998	16.998	3.74192e-05
rs577123248	PSD3	NC_000008.11:g.18657612A>C	intron variant	8	18657612	C	A	15520	0.995509	0.00449063	1.09 (0.25)	0.997661	0.991832	4918	2877	4895	23	2832	43	16.9946	16.9946	3.74859e-05
rs58121366	ATP6V0A2	NC_000012.12:g.123763727C>G	downstream gene variant	12	123763727	G	C	15523	0.995702	0.00429763	1.15 (0.26)	0.997458	0.992701	4918	2877	4893	25	2836	40	16.944	16.944	3.84988e-05
rs79279036	–	NC_000001.11:g.111025289G>A	intergenic variant	1	111025289	A	G	14572	0.934702	0.0652983	0.30 (0.07)	0.940728	0.9244	4918	2877	4370	513	2467	385	16.9435	16.9435	3.85085e-05
rs565446356	–	NC_000010.11:g.58493511T>C	intron variant, NCT	10	58493511	C	T	15574	0.998974	0.0010263	2.41 (0.54)	0.999797	0.997567	4918	2877	4916	2	2863	14	16.9341	16.9341	3.8701e-05
rs557174769	–	NC_000007.14:g.118633417A>G	intergenic variant	7	118633417	G	A	15437	0.990186	0.00981398	0.77 (0.18)	0.99268	0.985923	4918	2877	4848	68	2797	79	16.8992	16.8992	3.9419e-05
chr10:33351857:C:A	–	–	non coding transcript exon variant	10	33351857	A	C	15553	0.997626	0.00237362	1.56 (0.36)	0.998882	0.995481	4918	2877	4907	11	2851	26	16.89	16.89	3.96103e-05
rs188359411	RSPO2	NC_000008.11:g.107988195T>C	intron variant	8	107988195	C	T	15572	0.998843	0.00115741	2.18 (0.48)	0.999794	0.997217	4918	2877	4916	2	2861	16	16.8881	16.8881	3.96489e-05
rs188602293	PKD1L2	NC_000016.10:g.81170123C>T	intron variant	16	81170123	T	C	15442	0.990507	0.00949326	0.77 (0.18)	0.993493	0.985401	4918	2877	4854	64	2796	78	16.8682	16.8682	4.00678e-05
rs112003261	ZKSCAN2–DT	NC_000016.10:g.25292732C>T	intron variant, NCT	16	25292732	T	C	15515	0.995189	0.00481078	1.10 (0.25)	0.996848	0.992353	4918	2877	4887	31	2834	42	16.8228	16.8228	4.10369e-05
rs111346742	ZKSCAN2–DT	NC_000016.10:g.25319495G>C	intron variant, NCT	16	25319495	A	G	15515	0.995189	0.00481078	1.10 (0.25)	0.996848	0.992353	4918	2877	4887	31	2834	42	16.8228	16.8228	4.10369e-05
rs187513966	LINC00290	NC_000004.12:g.181079454T>A	intron variant, NCT	4	181079454	A	T	15583	0.999551	0.000449006	3.70 (0.89)	1	0.998783	4918	2877	4918	0	2870	7	16.8202	16.8202	4.10928e-05
rs907677120	RBFOX1	–	intron variant	16	6253693	G	GTGTGTGTA	15410	0.988456	0.0115445	0.72 (0.17)	0.991152	0.983847	4918	2877	4833	85	2785	92	16.7935	16.7935	4.16748e-05
rs116123915	–	NC_000013.11:g.44760897T>C	intergenic variant	13	44760897	C	T	15571	0.998781	0.00121873	2.26 (0.54)	0.999492	0.997567	4918	2877	4913	5	2863	14	16.7778	16.7778	4.20228e-05
rs1324556323	CALN1	NC_000007.14:g.72031866C>T	intron variant	7	72031866	T	C	15581	0.999423	0.000577293	3.18 (0.74)	1	0.998436	4918	2877	4918	0	2868	9	16.7652	16.7652	4.23023e-05
rs1330891469	CALN1	NC_000007.14:g.72031867A>G	intron variant	7	72031867	G	A	15581	0.999423	0.000577293	3.18 (0.74)	1	0.998436	4918	2877	4918	0	2868	9	16.7652	16.7652	4.23023e-05
rs994377324	–	NC_000002.12:g.59888128T>C	intron variant, NCT	2	59888128	C	T	15457	0.991469	0.00853111	–0.82 (0.19)	0.988715	0.996177	4918	2877	4809	107	2855	22	16.7168	16.7168	4.33951e-05
rs566143467	LINC01522	NC_000020.11:g.47980771C>T	non coding transcript exon variant	20	47980771	T	C	15562	0.998204	0.00179602	1.80 (0.41)	0.999288	0.99635	4918	2877	4911	7	2856	21	16.6967	16.6967	4.38563e-05
rs139719218	LINC01523	NC_000020.11:g.48000030G>A	intron variant, NCT	20	48000030	A	G	15562	0.998204	0.00179602	1.80 (0.41)	0.999288	0.99635	4918	2877	4911	7	2856	21	16.6967	16.6967	4.38563e-05
rs796653314	–	–	regulatory region variant	8	79355716	G	GAGAA	15538	0.996665	0.00333547	1.27 (0.29)	0.998577	0.993396	4918	2877	4904	14	2840	36	16.6804	16.6804	4.42351e-05
rs189021450	ATG7	NC_000003.12:g.11275418G>A	intron variant	3	11275418	A	G	15453	0.991212	0.00878768	0.77 (0.18)	0.994103	0.98627	4918	2877	4861	56	2803	69	16.669	16.669	4.45022e-05
rs1286925242	DLGAP2	NC_000008.11:g.1187241C>T	intron variant	8	1187241	T	C	15572	0.998845	0.00115459	2.26 (0.53)	0.999593	0.997567	4918	2877	4914	4	2863	14	16.6676	16.6676	4.45341e-05
rs57068399	–	NC_000001.11:g.200702706A>G	intergenic variant	1	200702706	G	A	14540.6	0.932687	0.0673126	0.30 (0.07)	0.93906	0.921794	4918	2877	4346	545	2455	394	16.6614	16.6614	4.46801e-05
rs537178006	–	NC_000008.11:g.100500278G>A	non coding transcript exon variant	8	100500278	A	G	15492	0.993714	0.00628608	0.98 (0.23)	0.995527	0.990615	4918	2877	4874	44	2823	54	16.6578	16.6578	4.47652e-05
rs867182281	PRKN	NC_000006.12:g.161862589C>T	intron variant	6	161862589	T	C	15496	0.99397	0.00602951	0.96 (0.22)	0.995832	0.990789	4918	2877	4878	39	2825	51	16.6515	16.6515	4.49147e-05
rs1163125204	MYO18A	NC_000017.11:g.29177247C>T	intron variant	17	29177247	T	C	15580	0.999359	0.000641437	2.87 (0.65)	1	0.998262	4918	2877	4918	0	2867	10	16.624	16.624	4.55703e-05
rs1573923	CCNT2P1	NC_000001.11:g.111017566A>G	upstream gene variant	1	111017566	C	A	14591.5	0.93595	0.0640499	0.30 (0.07)	0.941742	0.926049	4918	2877	4381	502	2475	379	16.6117	16.6117	4.58676e-05
rs76298303	–	NC_000001.11:g.111024792G>A	intergenic variant	1	111024792	A	G	14574.9	0.934886	0.0651142	0.30 (0.07)	0.94083	0.924725	4918	2877	4371	512	2469	383	16.6056	16.6056	4.6015e-05
rs116719135	PPM1L	NC_000003.12:g.160969981T>C	intron variant	3	160969981	C	T	15474.9	0.992617	0.00738315	0.87 (0.20)	0.994603	0.989222	4918	2877	4867	49	2817	58	16.6006	16.6006	4.61374e-05
rs574367307	PSD3	NC_000008.11:g.18646990G>A	intron variant	8	18646990	A	G	15519	0.995446	0.0045542	1.07 (0.25)	0.99756	0.991832	4918	2877	4894	24	2832	43	16.5939	16.5939	4.62989e-05
rs113135991	–	NC_000001.11:g.101620439A>G	intergenic variant	1	101620439	G	A	15417	0.988902	0.0110983	0.72 (0.17)	0.991765	0.984007	4918	2877	4838	79	2785	92	16.539	16.539	4.76598e-05
rs895827310	GSE1	NC_000016.10:g.85650798C>T	intron variant	16	85650798	T	C	15500	0.994227	0.00577293	1.00 (0.23)	0.996238	0.990789	4918	2877	4881	37	2824	53	16.5209	16.5209	4.81173e-05
rs565569491	SUCLG2	NC_000003.12:g.67376143T>C	intron variant	3	67376143	C	T	15554	0.997691	0.00230917	1.58 (0.37)	0.99878	0.995829	4918	2877	4906	12	2853	24	16.4851	16.4851	4.90342e-05
rs148575202	–	NC_000009.12:g.105979781T>C	intron variant, NCT	9	105979781	C	T	15465	0.991982	0.00801796	0.82 (0.19)	0.994307	0.988008	4918	2877	4864	52	2809	67	16.4657	16.4657	4.95391e-05
rs181798844	–	NC_000010.11:g.129217868T>C	intergenic variant	10	129217868	C	T	15424	0.989352	0.0106479	0.74 (0.17)	0.992172	0.984532	4918	2877	4842	75	2789	87	16.4584	16.4584	4.97287e-05
Presented data show the same variants associated with vitamin D levels in QGP Replication and Discovery cohorts at p–value ≤ 5.0 × 10−05. Please refer to Supplementary Table S1 and Supplementary Table S6 for detailed parameter definitions. Variants shown in bold indicate genome–wide significant associations.

## Sheet: Table S8
Table S8. Replication of rare SNP associations for vitamin D deficiency between the discovery and replication cohorts
SNP	Mapped Gene	HGVS ID	Consequence	CHR	BP	A1	A2	Vitamin D associations identified from the replication cohort								Vitamin D associations identified from the Discovery cohort
								AF (A2)	AF (A1)	OR (SE)	AF Cases	AF Ctrls	N Cases	N Ctrls	p–value	AF (A2)	AF (A1)	OR (SE)	AF Cases	AF Ctrls	N Cases	N Ctrls	p–value
rs117913124	CYP2R1	NC_000011.10:g.14879385G>A	synonymous variant	11	14879385	A	G	0.974468	0.0255325	–0.50 (0.11)	0.970511	0.98123	4918	2877	1.41e-05	0.971788	0.0282121	–0.36 (0.12)	0.968165	0.978635	3848	2036	0.00310817
rs116970203	PDE3B	NC_000011.10:g.14855172G>A	intron variant	11	14855172	A	G	0.972593	0.0274069	–0.44 (0.11)	0.968771	0.979126	4918	2877	7.89e-05	0.969233	0.0307666	–0.35 (0.12)	0.965299	0.97667	3848	2036	0.00260166
rs79495398	SCN1A	NC_000002.12:g.166118842G>A	intron variant	2	166118842	A	G	0.979217	0.0207826	–0.52 (0.13)	0.975295	0.985923	4918	2877	8.52e-05	0.98054	0.0194596	–0.53 (0.15)	0.977651	0.986002	3848	2036	0.000406846
rs182250858	–	NC_000007.14:g.4493032C>T	downstream gene variant	7	4493032	T	C	0.997819	0.00218089	1.52 (0.36)	0.999085	0.995655	4918	2877	9e-05	0.998131	0.00186948	1.08 (0.47)	0.998701	0.997053	3848	2036	0.0226778
chr19:55150509:ATGTCTCTCTGCC:A	TNNI3	–	downstream gene variant	19	55150509	A	ATGTCTCTCTGCC	0.998717	0.00128287	1.96 (0.45)	0.999898	0.996698	4918	2877	9.3e-05	0.99898	0.00101971	1.39 (0.54)	0.99948	0.998035	3848	2036	0.0102366
rs147638470	–	NC_000003.12:g.117628518T>C	intron variant, NCT	3	117628518	C	T	0.992303	0.00769724	–0.83 (0.20)	0.99024	0.995829	4918	2877	9.46e-05	0.993117	0.00688307	–0.61 (0.25)	0.991554	0.996071	3848	2036	0.0140221
rs536086935	S100P	NC_000004.12:g.6692583A>G	upstream gene variant	4	6692583	G	A	0.991469	0.00853111	–0.77 (0.19)	0.989122	0.995481	4918	2877	0.000114035	0.991162	0.00883753	–0.66 (0.22)	0.988955	0.995334	3848	2036	0.00234831
rs117960552	RARB	NC_000003.12:g.25181421G>A	intron variant	3	25181421	A	G	0.99923	0.000769724	2.54 (0.60)	0.999898	0.998088	4918	2877	0.000131658	0.999235	0.000764786	1.77 (0.71)	0.99974	0.998281	3848	2036	0.0119167
rs12618800	SCN1A	NC_000002.12:g.165981636A>T	downstream gene variant	2	165981636	T	A	0.979792	0.0202079	–0.50 (0.12)	0.976007	0.986263	4918	2877	0.000136829	0.98037	0.0196295	–0.35 (0.15)	0.97856	0.983792	3848	2036	0.0183128
rs184683695	ADAMTS6	NC_000005.10:g.65238731A>G	intron variant	5	65238731	G	A	0.997691	0.00230917	1.39 (0.34)	0.999187	0.995134	4918	2877	0.000136862	0.997196	0.00280422	0.89 (0.38)	0.998051	0.99558	3848	2036	0.0190811
rs1351299500	SLC9B1P4	–	intron variant, NCT	22	16432813	T	A	0.99923	0.000769724	2.52 (0.61)	0.999898	0.998088	4918	2877	0.000142101	0.999575	0.000424881	2.52 (0.98)	0.99987	0.999018	3848	2036	0.0100538
rs117828442	RARB	NC_000003.12:g.25184401C>T	intron variant	3	25184401	T	C	0.99923	0.000769724	2.52 (0.60)	0.999898	0.998088	4918	2877	0.00014449	0.99898	0.00101971	1.67 (0.61)	0.99961	0.99779	3848	2036	0.00648002
rs149731103	RARB	NC_000003.12:g.25205075G>A	intron variant	3	25205075	A	G	0.999102	0.000898012	2.33 (0.57)	0.999797	0.997914	4918	2877	0.000162706	0.999235	0.000764786	1.77 (0.71)	0.99974	0.998281	3848	2036	0.0119167
rs16822824	SCN1A	NC_000002.12:g.166058083A>G	intron variant	2	166058083	G	A	0.971181	0.028819	–0.42 (0.11)	0.966528	0.979135	4918	2877	0.000166924	0.971188	0.0288118	–0.26 (0.12)	0.968548	0.976179	3848	2036	0.0317767
rs181126428	RARB	NC_000003.12:g.25194612G>A	intron variant	3	25194612	A	G	0.99923	0.000770119	2.48 (0.60)	0.999898	0.998088	4918	2877	0.000172711	0.999235	0.000764786	1.77 (0.71)	0.99974	0.998281	3848	2036	0.0119167
rs141870249	RARB	NC_000003.12:g.25196110G>A	intron variant	3	25196110	A	G	0.99923	0.000769724	2.48 (0.60)	0.999898	0.998088	4918	2877	0.000172906	0.999235	0.000764786	1.77 (0.71)	0.99974	0.998281	3848	2036	0.0119167
rs117357580	RARB	NC_000003.12:g.25196198C>T	intron variant	3	25196198	T	C	0.99923	0.000769724	2.48 (0.60)	0.999898	0.998088	4918	2877	0.000172906	0.999235	0.000764786	1.77 (0.71)	0.99974	0.998281	3848	2036	0.0119167
rs143270747	RARB	NC_000003.12:g.25199634C>T	intron variant	3	25199634	T	C	0.99923	0.000769724	2.48 (0.60)	0.999898	0.998088	4918	2877	0.000172906	0.999235	0.000764786	1.77 (0.71)	0.99974	0.998281	3848	2036	0.0119167
rs186506106	RARB	NC_000003.12:g.25202771C>T	intron variant	3	25202771	T	C	0.99923	0.000769724	2.48 (0.60)	0.999898	0.998088	4918	2877	0.000172906	0.999235	0.000764786	1.77 (0.71)	0.99974	0.998281	3848	2036	0.0119167
rs370358865	RARB	NC_000003.12:g.25203608C>G	intron variant	3	25203608	G	C	0.99923	0.000769724	2.48 (0.60)	0.999898	0.998088	4918	2877	0.000172906	0.999235	0.000764786	1.77 (0.71)	0.99974	0.998281	3848	2036	0.0119167
rs201193958	RARB	NC_000003.12:g.25203619C>A	intron variant	3	25203619	A	C	0.99923	0.000769724	2.48 (0.60)	0.999898	0.998088	4918	2877	0.000172906	0.999235	0.000764786	1.77 (0.71)	0.99974	0.998281	3848	2036	0.0119167
rs180929277	RARB	NC_000003.12:g.25204152T>C	intron variant	3	25204152	C	T	0.99923	0.000769724	2.48 (0.60)	0.999898	0.998088	4918	2877	0.000172906	0.999235	0.000764786	1.77 (0.71)	0.99974	0.998281	3848	2036	0.0119167
rs142353162	RARB	NC_000003.12:g.25204198C>G	intron variant	3	25204198	G	C	0.99923	0.000769724	2.48 (0.60)	0.999898	0.998088	4918	2877	0.000172906	0.999235	0.000764786	1.77 (0.71)	0.99974	0.998281	3848	2036	0.0119167
rs150723776	RARB	NC_000003.12:g.25204701G>A	intron variant	3	25204701	A	G	0.99923	0.000769724	2.48 (0.60)	0.999898	0.998088	4918	2877	0.000172906	0.999235	0.000764786	1.77 (0.71)	0.99974	0.998281	3848	2036	0.0119167
rs145749594	RARB	NC_000003.12:g.25205082G>C	intron variant	3	25205082	C	G	0.99923	0.000769724	2.48 (0.60)	0.999898	0.998088	4918	2877	0.000172906	0.999235	0.000764786	1.77 (0.71)	0.99974	0.998281	3848	2036	0.0119167
rs142759852	RARB	NC_000003.12:g.25205200C>G	intron variant	3	25205200	G	C	0.99923	0.000769724	2.48 (0.60)	0.999898	0.998088	4918	2877	0.000172906	0.999235	0.000764786	1.77 (0.71)	0.99974	0.998281	3848	2036	0.0119167
rs139042169	RARB	NC_000003.12:g.25205355C>G	intron variant	3	25205355	G	C	0.99923	0.000769724	2.48 (0.60)	0.999898	0.998088	4918	2877	0.000172906	0.999235	0.000764786	1.77 (0.71)	0.99974	0.998281	3848	2036	0.0119167
rs117913571	RARB	NC_000003.12:g.25205408G>T	intron variant	3	25205408	T	G	0.99923	0.000769724	2.48 (0.60)	0.999898	0.998088	4918	2877	0.000172906	0.999235	0.000764786	1.77 (0.71)	0.99974	0.998281	3848	2036	0.0119167
rs117639541	RARB	NC_000003.12:g.25207200C>T	intron variant	3	25207200	T	C	0.99923	0.000769724	2.48 (0.60)	0.999898	0.998088	4918	2877	0.000172906	0.999235	0.000764786	1.77 (0.71)	0.99974	0.998281	3848	2036	0.0119167
rs145419684	RARB	NC_000003.12:g.25195709C>T	intron variant	3	25195709	T	C	0.99923	0.000770021	2.48 (0.60)	0.999898	0.998088	4918	2877	0.000173077	0.999235	0.000764916	1.77 (0.71)	0.99974	0.998281	3848	2036	0.0119251
rs112430878	RARB	NC_000003.12:g.25164977G>A	intron variant	3	25164977	A	G	0.999359	0.000641437	2.65 (0.63)	1	0.998262	4918	2877	0.000184995	0.999235	0.000764786	1.77 (0.71)	0.99974	0.998281	3848	2036	0.0119167
rs565408449	NEK10	NC_000003.12:g.27240944A>C	intron variant	3	27240944	C	A	0.99923	0.000769724	2.40 (0.59)	0.999898	0.998088	4918	2877	0.000197769	0.99898	0.00101971	1.61 (0.61)	0.99961	0.99779	3848	2036	0.00796184
rs565735140	NEK10	NC_000003.12:g.27284539C>T	intron variant	3	27284539	T	C	0.99923	0.000769724	2.40 (0.59)	0.999898	0.998088	4918	2877	0.000197769	0.99898	0.00101971	1.61 (0.61)	0.99961	0.99779	3848	2036	0.00796184
rs532577411	NEK10	NC_000003.12:g.27316133A>T	intron variant	3	27316133	T	A	0.99923	0.000769724	2.40 (0.59)	0.999898	0.998088	4918	2877	0.000197769	0.99898	0.00101971	1.61 (0.61)	0.99961	0.99779	3848	2036	0.00796184
rs551694474	NEK10	NC_000003.12:g.27335966C>G	intron variant	3	27335966	G	C	0.999227	0.000772897	2.40 (0.59)	0.999895	0.998086	4918	2877	0.000200141	0.998979	0.00102058	1.61 (0.61)	0.999609	0.997789	3848	2036	0.00794807
rs12739493	SLC16A4	NC_000001.11:g.110364398A>T	intron variant	1	110364398	T	A	0.928736	0.0712636	–0.26 (0.07)	0.922631	0.939173	4918	2877	0.000232555	0.924626	0.0753739	–0.17 (0.08)	0.919309	0.934676	3848	2036	0.0267144
rs139845756	SCN1A–AS1	NC_000002.12:g.166148315A>G	intron variant, NCT	2	166148315	G	A	0.980693	0.0193072	–0.50 (0.13)	0.977227	0.986618	4918	2877	0.000237175	0.98173	0.0182699	–0.48 (0.15)	0.97947	0.986002	3848	2036	0.00164195
rs143412124	SCN1A–AS1	NC_000002.12:g.166152992C>A	intron variant, NCT	2	166152992	A	C	0.980693	0.0193072	–0.50 (0.13)	0.977227	0.986618	4918	2877	0.000237175	0.98173	0.0182699	–0.48 (0.15)	0.97947	0.986002	3848	2036	0.00164195
rs73016949	VGLL4	NC_000003.12:g.11737081C>G	intron variant	3	11737081	G	C	0.961193	0.0388069	0.35 (0.09)	0.966246	0.952555	4918	2877	0.000241327	0.954368	0.0456322	0.21 (0.10)	0.95777	0.947937	3848	2036	0.0280521
rs11102095	SLC16A4	NC_000001.11:g.110378729A>G	intron variant	1	110378729	G	A	0.928672	0.0713278	–0.26 (0.07)	0.922529	0.939173	4918	2877	0.000242255	0.924541	0.0754589	–0.18 (0.08)	0.919049	0.934921	3848	2036	0.0206428
rs6694203	RBM15	NC_000001.11:g.110349422T>C	downstream gene variant	1	110349422	C	T	0.928865	0.0711353	–0.26 (0.07)	0.922834	0.939173	4918	2877	0.000249655	0.924541	0.0754589	–0.17 (0.08)	0.919179	0.934676	3848	2036	0.0257012
rs143291726	ZNF69	NC_000019.10:g.11904880G>A	synonymous variant	19	11904880	A	G	0.999359	0.000641437	2.64 (0.68)	0.999898	0.998436	4918	2877	0.000259029	0.9983	0.00169952	1.26 (0.49)	0.99922	0.996562	3848	2036	0.0095476
rs145929203	ADCY2	NC_000005.10:g.7432213G>C	intron variant	5	7432213	C	G	0.999487	0.000513149	2.98 (0.76)	1	0.99861	4918	2877	0.000283653	0.999575	0.000424881	3.33 (1.09)	1	0.998772	3848	2036	0.0022284
rs1037601414	ADCY2	NC_000005.10:g.7433045A>C	intron variant	5	7433045	C	A	0.999487	0.000513149	2.98 (0.76)	1	0.99861	4918	2877	0.000283653	0.999575	0.000424881	3.33 (1.09)	1	0.998772	3848	2036	0.0022284
rs145216989	ADCY2	NC_000005.10:g.7434332A>T	intron variant	5	7434332	T	A	0.999487	0.000513149	2.98 (0.76)	1	0.99861	4918	2877	0.000283653	0.999575	0.000424881	3.33 (1.09)	1	0.998772	3848	2036	0.0022284
rs200295267	RARB	–	intron variant	3	25158365	A	AC	0.999294	0.000705671	2.52 (0.63)	0.999898	0.998262	4918	2877	0.000295343	0.999235	0.000764786	1.77 (0.71)	0.99974	0.998281	3848	2036	0.0119167
rs117035173	RARB	NC_000003.12:g.25192323G>A	intron variant	3	25192323	A	G	0.999294	0.000705762	2.52 (0.63)	0.999898	0.998262	4918	2877	0.00029545	0.999235	0.000764916	1.77 (0.71)	0.99974	0.998281	3848	2036	0.0119245
rs760019529	RARB	–	intron variant	3	25184133	GTT	G	0.99929	0.000709952	2.52 (0.63)	0.999894	0.998258	4918	2877	0.000295503	0.999231	0.000768836	1.78 (0.70)	0.999737	0.998275	3848	2036	0.0117869
rs150251780	RARB	NC_000003.12:g.25186592T>A	intron variant	3	25186592	A	T	0.999294	0.000706033	2.52 (0.63)	0.999898	0.998262	4918	2877	0.000295583	0.999235	0.000765046	1.77 (0.71)	0.99974	0.998281	3848	2036	0.0118969
rs143096860	RARB	NC_000003.12:g.25158523T>C	intron variant	3	25158523	C	T	0.999294	0.000705762	2.52 (0.63)	0.999898	0.998262	4918	2877	0.000295719	0.999235	0.000764786	1.77 (0.71)	0.99974	0.998281	3848	2036	0.0119167
rs144911002	RARB	NC_000003.12:g.25154845T>C	intron variant	3	25154845	C	T	0.999294	0.000705581	2.52 (0.63)	0.999898	0.998262	4918	2877	0.000295762	0.999235	0.000764786	1.77 (0.71)	0.99974	0.998281	3848	2036	0.0119167
rs144536085	RARB	NC_000003.12:g.25154943C>T	intron variant	3	25154943	T	C	0.999294	0.000705581	2.52 (0.63)	0.999898	0.998262	4918	2877	0.000295762	0.999235	0.000764786	1.77 (0.71)	0.99974	0.998281	3848	2036	0.0119167
rs141342106	RARB	NC_000003.12:g.25155029T>C	intron variant	3	25155029	C	T	0.999294	0.000705581	2.52 (0.63)	0.999898	0.998262	4918	2877	0.000295762	0.999235	0.000764786	1.77 (0.71)	0.99974	0.998281	3848	2036	0.0119167
rs138499471	RARB	NC_000003.12:g.25156748G>A	intron variant	3	25156748	A	G	0.999294	0.000705581	2.52 (0.63)	0.999898	0.998262	4918	2877	0.000295762	0.999235	0.000764786	1.77 (0.71)	0.99974	0.998281	3848	2036	0.0119167
rs147361878	RARB	NC_000003.12:g.25159043T>C	intron variant	3	25159043	C	T	0.999294	0.000705581	2.52 (0.63)	0.999898	0.998262	4918	2877	0.000295762	0.999235	0.000764786	1.77 (0.71)	0.99974	0.998281	3848	2036	0.0119167
rs146551183	RARB	NC_000003.12:g.25159961C>A	intron variant	3	25159961	A	C	0.999294	0.000705581	2.52 (0.63)	0.999898	0.998262	4918	2877	0.000295762	0.999235	0.000764786	1.77 (0.71)	0.99974	0.998281	3848	2036	0.0119167
rs75311666	RARB	NC_000003.12:g.25160386A>G	intron variant	3	25160386	G	A	0.999294	0.000705581	2.52 (0.63)	0.999898	0.998262	4918	2877	0.000295762	0.999235	0.000764786	1.77 (0.71)	0.99974	0.998281	3848	2036	0.0119167
rs117491650	RARB	NC_000003.12:g.25161399G>A	intron variant	3	25161399	A	G	0.999294	0.000705581	2.52 (0.63)	0.999898	0.998262	4918	2877	0.000295762	0.999235	0.000764786	1.77 (0.71)	0.99974	0.998281	3848	2036	0.0119167
rs79481947	RARB	NC_000003.12:g.25164786A>G	intron variant	3	25164786	G	A	0.999294	0.000705581	2.52 (0.63)	0.999898	0.998262	4918	2877	0.000295762	0.999235	0.000764786	1.77 (0.71)	0.99974	0.998281	3848	2036	0.0119167
rs79938267	RARB	NC_000003.12:g.25164891T>C	intron variant	3	25164891	C	T	0.999294	0.000705581	2.52 (0.63)	0.999898	0.998262	4918	2877	0.000295762	0.999235	0.000764786	1.77 (0.71)	0.99974	0.998281	3848	2036	0.0119167
rs78550012	RARB	NC_000003.12:g.25165091T>G	intron variant	3	25165091	G	T	0.999294	0.000705581	2.52 (0.63)	0.999898	0.998262	4918	2877	0.000295762	0.999235	0.000764786	1.77 (0.71)	0.99974	0.998281	3848	2036	0.0119167
rs76990455	RARB	NC_000003.12:g.25165346A>G	intron variant	3	25165346	G	A	0.999294	0.000705581	2.52 (0.63)	0.999898	0.998262	4918	2877	0.000295762	0.999235	0.000764786	1.77 (0.71)	0.99974	0.998281	3848	2036	0.0119167
rs142260569	RARB	NC_000003.12:g.25165950T>C	intron variant	3	25165950	C	T	0.999294	0.000705581	2.52 (0.63)	0.999898	0.998262	4918	2877	0.000295762	0.999235	0.000764786	1.77 (0.71)	0.99974	0.998281	3848	2036	0.0119167
rs117066481	RARB	NC_000003.12:g.25166921T>A	intron variant	3	25166921	A	T	0.999294	0.000705581	2.52 (0.63)	0.999898	0.998262	4918	2877	0.000295762	0.999235	0.000764786	1.77 (0.71)	0.99974	0.998281	3848	2036	0.0119167
rs117437151	RARB	NC_000003.12:g.25176262G>T	intron variant	3	25176262	C	G	0.999294	0.000705581	2.52 (0.63)	0.999898	0.998262	4918	2877	0.000295762	0.999235	0.000764786	1.77 (0.71)	0.99974	0.998281	3848	2036	0.0119167
rs138047258	RARB	NC_000003.12:g.25177030G>A	intron variant	3	25177030	A	G	0.999294	0.000705581	2.52 (0.63)	0.999898	0.998262	4918	2877	0.000295762	0.999235	0.000764786	1.77 (0.71)	0.99974	0.998281	3848	2036	0.0119167
rs116933219	RARB	NC_000003.12:g.25177218T>C	intron variant	3	25177218	C	T	0.999294	0.000705581	2.52 (0.63)	0.999898	0.998262	4918	2877	0.000295762	0.999235	0.000764786	1.77 (0.71)	0.99974	0.998281	3848	2036	0.0119167
rs116845868	RARB	NC_000003.12:g.25177687A>G	intron variant	3	25177687	G	A	0.999294	0.000705581	2.52 (0.63)	0.999898	0.998262	4918	2877	0.000295762	0.999235	0.000764786	1.77 (0.71)	0.99974	0.998281	3848	2036	0.0119167
rs139881917	RARB	NC_000003.12:g.25178159A>G	intron variant	3	25178159	G	A	0.999294	0.000705581	2.52 (0.63)	0.999898	0.998262	4918	2877	0.000295762	0.999235	0.000764786	1.77 (0.71)	0.99974	0.998281	3848	2036	0.0119167
rs201392750	RARB	–	intron variant	3	25178299	G	GA	0.999294	0.000705581	2.52 (0.63)	0.999898	0.998262	4918	2877	0.000295762	0.999235	0.000764786	1.77 (0.71)	0.99974	0.998281	3848	2036	0.0119167
rs78175372	RARB	NC_000003.12:g.25178327T>A	intron variant	3	25178327	A	T	0.999294	0.000705581	2.52 (0.63)	0.999898	0.998262	4918	2877	0.000295762	0.999235	0.000764786	1.77 (0.71)	0.99974	0.998281	3848	2036	0.0119167
rs149613874	RARB	–	intron variant	3	25178534	G	GACCCCAGAGCGC	0.999294	0.000705581	2.52 (0.63)	0.999898	0.998262	4918	2877	0.000295762	0.999235	0.000764786	1.77 (0.71)	0.99974	0.998281	3848	2036	0.0119167
rs77526484	RARB	NC_000003.12:g.25178599T>C	intron variant	3	25178599	C	T	0.999294	0.000705581	2.52 (0.63)	0.999898	0.998262	4918	2877	0.000295762	0.999235	0.000764786	1.77 (0.71)	0.99974	0.998281	3848	2036	0.0119167
rs147603726	RARB	NC_000003.12:g.25179144A>G	intron variant	3	25179144	G	A	0.999294	0.000705581	2.52 (0.63)	0.999898	0.998262	4918	2877	0.000295762	0.999235	0.000764786	1.77 (0.71)	0.99974	0.998281	3848	2036	0.0119167
rs117372117	RARB	NC_000003.12:g.25180306G>A	intron variant	3	25180306	A	G	0.999294	0.000705581	2.52 (0.63)	0.999898	0.998262	4918	2877	0.000295762	0.999235	0.000764786	1.77 (0.71)	0.99974	0.998281	3848	2036	0.0119167
rs78581602	RARB	NC_000003.12:g.25180383A>G	intron variant	3	25180383	G	A	0.999294	0.000705581	2.52 (0.63)	0.999898	0.998262	4918	2877	0.000295762	0.999235	0.000764786	1.77 (0.71)	0.99974	0.998281	3848	2036	0.0119167
rs117031001	RARB	NC_000003.12:g.25180416T>G	intron variant	3	25180416	G	T	0.999294	0.000705581	2.52 (0.63)	0.999898	0.998262	4918	2877	0.000295762	0.999235	0.000764786	1.77 (0.71)	0.99974	0.998281	3848	2036	0.0119167
rs117667579	RARB	NC_000003.12:g.25180650C>A	intron variant	3	25180650	A	C	0.999294	0.000705581	2.52 (0.63)	0.999898	0.998262	4918	2877	0.000295762	0.999235	0.000764786	1.77 (0.71)	0.99974	0.998281	3848	2036	0.0119167
rs150707155	RARB	NC_000003.12:g.25181316C>T	intron variant	3	25181316	T	C	0.999294	0.000705581	2.52 (0.63)	0.999898	0.998262	4918	2877	0.000295762	0.999235	0.000764786	1.77 (0.71)	0.99974	0.998281	3848	2036	0.0119167
rs139043744	RARB	NC_000003.12:g.25181374G>T	intron variant	3	25181374	T	G	0.999294	0.000705581	2.52 (0.63)	0.999898	0.998262	4918	2877	0.000295762	0.999235	0.000764786	1.77 (0.71)	0.99974	0.998281	3848	2036	0.0119167
rs149888674	RARB	NC_000003.12:g.25181377A>C	intron variant	3	25181377	C	A	0.999294	0.000705581	2.52 (0.63)	0.999898	0.998262	4918	2877	0.000295762	0.999235	0.000764786	1.77 (0.71)	0.99974	0.998281	3848	2036	0.0119167
rs75685363	RARB	NC_000003.12:g.25181420C>A	intron variant	3	25181420	A	C	0.999294	0.000705581	2.52 (0.63)	0.999898	0.998262	4918	2877	0.000295762	0.999235	0.000764786	1.77 (0.71)	0.99974	0.998281	3848	2036	0.0119167
rs117888693	RARB	NC_000003.12:g.25181473G>A	intron variant	3	25181473	A	G	0.999294	0.000705581	2.52 (0.63)	0.999898	0.998262	4918	2877	0.000295762	0.999235	0.000764786	1.77 (0.71)	0.99974	0.998281	3848	2036	0.0119167
rs147639742	RARB	NC_000003.12:g.25181485A>G	intron variant	3	25181485	G	A	0.999294	0.000705581	2.52 (0.63)	0.999898	0.998262	4918	2877	0.000295762	0.999235	0.000764786	1.77 (0.71)	0.99974	0.998281	3848	2036	0.0119167
rs116922919	RARB	NC_000003.12:g.25181591T>C	intron variant	3	25181591	C	T	0.999294	0.000705581	2.52 (0.63)	0.999898	0.998262	4918	2877	0.000295762	0.999235	0.000764786	1.77 (0.71)	0.99974	0.998281	3848	2036	0.0119167
rs74366065	RARB	NC_000003.12:g.25181781G>T	intron variant	3	25181781	T	G	0.999294	0.000705581	2.52 (0.63)	0.999898	0.998262	4918	2877	0.000295762	0.999235	0.000764786	1.77 (0.71)	0.99974	0.998281	3848	2036	0.0119167
rs147827863	RARB	NC_000003.12:g.25181846G>C	intron variant	3	25181846	C	G	0.999294	0.000705581	2.52 (0.63)	0.999898	0.998262	4918	2877	0.000295762	0.999235	0.000764786	1.77 (0.71)	0.99974	0.998281	3848	2036	0.0119167
rs148947450	RARB	NC_000003.12:g.25182168G>C	intron variant	3	25182168	C	G	0.999294	0.000705581	2.52 (0.63)	0.999898	0.998262	4918	2877	0.000295762	0.999235	0.000764786	1.77 (0.71)	0.99974	0.998281	3848	2036	0.0119167
rs80100444	RARB	NC_000003.12:g.25182457T>C	intron variant	3	25182457	C	T	0.999294	0.000705581	2.52 (0.63)	0.999898	0.998262	4918	2877	0.000295762	0.999235	0.000764786	1.77 (0.71)	0.99974	0.998281	3848	2036	0.0119167
rs140934336	RARB	NC_000003.12:g.25182865C>A	intron variant	3	25182865	A	C	0.999294	0.000705581	2.52 (0.63)	0.999898	0.998262	4918	2877	0.000295762	0.999235	0.000764786	1.77 (0.71)	0.99974	0.998281	3848	2036	0.0119167
rs117942860	RARB	NC_000003.12:g.25184854G>T	intron variant	3	25184854	T	G	0.999294	0.000705581	2.52 (0.63)	0.999898	0.998262	4918	2877	0.000295762	0.999235	0.000764786	1.77 (0.71)	0.99974	0.998281	3848	2036	0.0119167
rs200971572	RARB	–	intron variant	3	25186842	C	CT	0.999294	0.000705581	2.52 (0.63)	0.999898	0.998262	4918	2877	0.000295762	0.999235	0.000764786	1.77 (0.71)	0.99974	0.998281	3848	2036	0.0119167
rs117281535	RARB	NC_000003.12:g.25186990G>T	intron variant	3	25186990	T	G	0.999294	0.000705581	2.52 (0.63)	0.999898	0.998262	4918	2877	0.000295762	0.999235	0.000764786	1.77 (0.71)	0.99974	0.998281	3848	2036	0.0119167
rs147132360	RARB	NC_000003.12:g.25187158C>A	intron variant	3	25187158	A	C	0.999294	0.000705581	2.52 (0.63)	0.999898	0.998262	4918	2877	0.000295762	0.999235	0.000764786	1.77 (0.71)	0.99974	0.998281	3848	2036	0.0119167
rs118074165	RARB	NC_000003.12:g.25187162G>T	intron variant	3	25187162	T	G	0.999294	0.000705581	2.52 (0.63)	0.999898	0.998262	4918	2877	0.000295762	0.999235	0.000764786	1.77 (0.71)	0.99974	0.998281	3848	2036	0.0119167
rs145879567	RARB	NC_000003.12:g.25189702C>T	intron variant	3	25189702	T	C	0.999294	0.000705581	2.52 (0.63)	0.999898	0.998262	4918	2877	0.000295762	0.999235	0.000764786	1.77 (0.71)	0.99974	0.998281	3848	2036	0.0119167
rs75798735	RARB	NC_000003.12:g.25190462G>T	intron variant	3	25190462	T	G	0.999294	0.000705581	2.52 (0.63)	0.999898	0.998262	4918	2877	0.000295762	0.999235	0.000764786	1.77 (0.71)	0.99974	0.998281	3848	2036	0.0119167
rs78550961	RARB	NC_000003.12:g.25191509A>G	intron variant	3	25191509	G	A	0.999294	0.000705581	2.52 (0.63)	0.999898	0.998262	4918	2877	0.000295762	0.999235	0.000764786	1.77 (0.71)	0.99974	0.998281	3848	2036	0.0119167
rs117766669	RARB	NC_000003.12:g.25191968G>C	intron variant	3	25191968	C	G	0.999294	0.000705581	2.52 (0.63)	0.999898	0.998262	4918	2877	0.000295762	0.999235	0.000764786	1.77 (0.71)	0.99974	0.998281	3848	2036	0.0119167
rs200749352	RARB	–	intron variant	3	25192442	CAG	C	0.999294	0.000705581	2.52 (0.63)	0.999898	0.998262	4918	2877	0.000295762	0.999235	0.000764786	1.77 (0.71)	0.99974	0.998281	3848	2036	0.0119167
rs138782972	RARB	NC_000003.12:g.25192538C>A	intron variant	3	25192538	A	C	0.999294	0.000705581	2.52 (0.63)	0.999898	0.998262	4918	2877	0.000295762	0.999235	0.000764786	1.77 (0.71)	0.99974	0.998281	3848	2036	0.0119167
rs76422631	RARB	NC_000003.12:g.25192710T>C	intron variant	3	25192710	C	T	0.999294	0.000705581	2.52 (0.63)	0.999898	0.998262	4918	2877	0.000295762	0.999235	0.000764786	1.77 (0.71)	0.99974	0.998281	3848	2036	0.0119167
rs117014802	RARB	NC_000003.12:g.25192944C>G	intron variant	3	25192944	G	C	0.999294	0.000705581	2.52 (0.63)	0.999898	0.998262	4918	2877	0.000295762	0.999235	0.000764786	1.77 (0.71)	0.99974	0.998281	3848	2036	0.0119167
rs118153381	RARB	NC_000003.12:g.25193163A>G	intron variant	3	25193163	G	A	0.999294	0.000705581	2.52 (0.63)	0.999898	0.998262	4918	2877	0.000295762	0.999235	0.000764786	1.77 (0.71)	0.99974	0.998281	3848	2036	0.0119167
rs117903825	RARB	NC_000003.12:g.25188643G>C	intron variant	3	25188643	C	G	0.999294	0.000705852	2.52 (0.63)	0.999898	0.998262	4918	2877	0.000296032	0.999235	0.000764786	1.77 (0.71)	0.99974	0.998281	3848	2036	0.0119167
rs149630227	RARB	NC_000003.12:g.25180038A>G	intron variant	3	25180038	G	A	0.999294	0.000705671	2.52 (0.63)	0.999898	0.998262	4918	2877	0.000296049	0.999235	0.000764786	1.77 (0.71)	0.99974	0.998281	3848	2036	0.0119167
rs79071232	RARB	NC_000003.12:g.25192390G>T	intron variant	3	25192390	T	G	0.999294	0.000705762	2.52 (0.63)	0.999898	0.998262	4918	2877	0.000296291	0.999235	0.000764786	1.77 (0.71)	0.99974	0.998281	3848	2036	0.0119167
rs1452288115	–	NC_000020.11:g.47969547G>A	intron variant, NCT	20	47969547	A	G	0.99891	0.00109044	1.97 (0.49)	0.999797	0.997393	4918	2877	0.000297482	0.99932	0.00067981	2.10 (0.76)	0.99974	0.998527	3848	2036	0.0057982
chr20:47715509:G:T	SULF2	–	intron variant	20	47715509	T	G	0.99891	0.00109044	1.97 (0.49)	0.999797	0.997393	4918	2877	0.000297482	0.99932	0.00067981	1.88 (0.78)	0.99961	0.998772	3848	2036	0.0164287
rs79815376	RARB	NC_000003.12:g.25185992T>C	intron variant	3	25185992	C	T	0.999293	0.000707305	2.52 (0.63)	0.999896	0.998261	4918	2877	0.000298184	0.999235	0.000765046	1.77 (0.71)	0.99974	0.998281	3848	2036	0.0119039
rs867323169	ADAMTS6	NC_000005.10:g.65233902G>A	intron variant	5	65233902	A	G	0.997817	0.00218313	1.35 (0.35)	0.999184	0.99548	4918	2877	0.000299214	0.997875	0.00212477	1.05 (0.43)	0.9987	0.996316	3848	2036	0.013739
Presented data show the same variants associated with vitamin D deficiency in QGP Replication and Discovery cohorts at p–value < 3.0 × 10–04. Please refer to Supplementary Table S1 and Supplementary Table S6 for detailed parameter definitions.
